# Supplementary material for: A computational Evo-Devo approach for elucidating the roles of PLETHORA transcription factors in regulating root development
Source: PLoS One. 2025 Jul 31;20(7):e0327511. doi: 10.1371/journal.pone.0327511 (PMC12312886; doi:10.1371/journal.pone.0327511)
Supplement: S1 Table — All sequences reported in this table contain two AP2 domains separated by an interdomain sequence. (XLSX) [file pone.0327511.s001.xlsx]

## Sheet: ST1-AllSeqs
Supplementary table 1. List of AP2 protein sequences extracted from Embryphyta genomes. All sequences reported in this table contain 2 AP2 domains separated by an interdomain sequence.
Species	Database ID	Code Used
Arabidopsis halleri	>Araha.0947s0001.1	AraHall_1
Arabidopsis halleri	>Araha.19114s0001.1	AraHall_2
Arabidopsis halleri	>Araha.8148s0010.1	AraHall_3
Arabidopsis halleri	>Araha.29413s0001.1	AraHall_4
Arabidopsis halleri	>Araha.6467s0004.1	AraHall_5
Arabidopsis halleri	>Araha.6726s0001.1	AraHall_6
Arabidopsis halleri	>Araha.2597s0023.1	AraHall_7
Arabidopsis halleri	>Araha.21828s0004.1	AraHall_8
Arabidopsis halleri	>Araha.0783s0007.1	AraHall_9
Arabidopsis halleri	>Araha.10681s0002.1	AraHall_10
Arabidopsis halleri	>Araha.20205s0001.1	AraHall_11
Arabidopsis halleri	>Araha.3696s0007.1	AraHall_12
Arabidopsis halleri	>Araha.9920s0005.1	AraHall_13
Amaranthus hypochondriacus	AHYPO_017751-RA	AmaHyp_1
Amaranthus hypochondriacus	AHYPO_021574-RA	AmaHyp_2
Amaranthus hypochondriacus	AHYPO_002760-RA	AmaHyp_3
Amaranthus hypochondriacus	AHYPO_006674-RA	AmaHyp_4
Amaranthus hypochondriacus	AHYPO_007775-RA	AmaHyp_5
Amaranthus hypochondriacus	AHYPO_010077-RA	AmaHyp_6
Amaranthus hypochondriacus	AHYPO_018071-RA	AmaHyp_7
Amaranthus hypochondriacus	AHYPO_017057-RA	AmaHyp_8
Amaranthus hypochondriacus	AHYPO_010043-RA	AmaHyp_9
Amaranthus hypochondriacus	AHYPO_010719-RA	AmaHyp_10
Amborella trichopoda	>evm_27.model.AmTr_v1.0_scaffold00029.172	AmbTri_1
Amborella trichopoda	>evm_27.model.AmTr_v1.0_scaffold00159.24	AmbTri_2
Amborella trichopoda	>evm_27.model.AmTr_v1.0_scaffold00035.43	AmbTri_3
Amborella trichopoda	>evm_27.model.AmTr_v1.0_scaffold00058.233	AmbTri_4
Amborella trichopoda	>evm_27.model.AmTr_v1.0_scaffold00202.3	AmbTri_5
Amborella trichopoda	>evm_27.model.AmTr_v1.0_scaffold00022.332	AmbTri_6
Amborella trichopoda	>evm_27.model.AmTr_v1.0_scaffold00101.2	AmbTri_7
Amborella trichopoda	>evm_27.model.AmTr_v1.0_scaffold00019.64	AmbTri_8
Amborella trichopoda	>evm_27.model.AmTr_v1.0_scaffold00024.229	AmbTri_9
Amborella trichopoda	>evm_27.model.AmTr_v1.0_scaffold00065.42	AmbTri_10
Amborella trichopoda	>evm_27.model.AmTr_v1.0_scaffold00019.292	AmbTri_11
Amborella trichopoda	>evm_27.model.AmTr_v1.0_scaffold00066.6	AmbTri_12
Ananas comosus	>Aco013345.1	AnaCom_1
Ananas comosus	>Aco008260.1	AnaCom_2
Ananas comosus	>Aco024544.1	AnaCom_3
Ananas comosus	>Aco011417.1	AnaCom_4
Ananas comosus	>Aco008597.1	AnaCom_5
Ananas comosus	>Aco003952.1	AnaCom_6
Ananas comosus	>Aco015394.1	AnaCom_7
Ananas comosus	>Aco017964.1	AnaCom_8
Ananas comosus	>Aco001523.1	AnaCom_9
Ananas comosus	>Aco012448.1	AnaCom_10
Ananas comosus	>Aco011015.1	AnaCom_11
Ananas comosus	>Aco013675.1	AnaCom_12
Ananas comosus	>Aco002863.1	AnaCom_13
Ananas comosus	>Aco009855.1	AnaCom_14
Ananas comosus	>Aco012088.1	AnaCom_15
Ananas comosus	>Aco005714.1	AnaCom_16
Ananas comosus	>Aco012629.1	AnaCom_17
Ananas comosus	>Aco001756.1	AnaCom_18
Ananas comosus	>Aco002571.1	AnaCom_19
Aquilegia Coerulea	>Aqcoe1G487700.1	AqCoe_1
Aquilegia Coerulea	>Aqcoe6G134300.1	AqCoe_2
Aquilegia Coerulea	>Aqcoe5G145900.1	AqCoe_3
Aquilegia Coerulea	>Aqcoe1G487700.1	AqCoe_4
Aquilegia Coerulea	>Aqcoe6G259300.2	AqCoe_5
Aquilegia Coerulea	>Aqcoe7G221500.1	AqCoe_6
Aquilegia Coerulea	>Aqcoe1G010100.1	AqCoe_7
Aquilegia Coerulea	>Aqcoe3G328100.1	AqCoe_8
Aquilegia Coerulea	>Aqcoe3G089900.1	AqCoe_9
Aquilegia Coerulea	>Aqcoe7G345400.1	AqCoe_10
Aquilegia Coerulea	>Aqcoe3G334300.1	AqCoe_11
Aquilegia Coerulea	>Aqcoe5G094800.1	AqCoe_12
Aquilegia Coerulea	>Aqcoe6G259300.1	AqCoe_13
Aquilegia Coerulea	>Aqcoe6G092100.1	AqCoe_14
Aquilegia Coerulea	>Aqcoe7G319400.1	AqCoe_15
Aquilegia Coerulea	>Aqcoe2G428300.1	AqCoe_16
Aquilegia Coerulea	>Aqcoe1G027300.1	AqCoe_17
Arabidopsis Lyrata	>AL4G23050.t1	AraLyr_1
Arabidopsis Lyrata	>AL8G44170.t1	AraLyr_2
Arabidopsis Lyrata	>AL7G13680.t1	AraLyr_3
Arabidopsis Lyrata	>AL2G40400.t1	AraLyr_4
Arabidopsis Lyrata	>AL1G28220.t1	AraLyr_5
Arabidopsis Lyrata	>AL5G35370.t1	AraLyr_6
Arabidopsis Lyrata	>AL7G12930.t1	AraLyr_7
Arabidopsis Lyrata	>AL8G43100.t1	AraLyr_8
Arabidopsis Lyrata	>AL2G32260.t1	AraLyr_9
Arabidopsis Lyrata	>AL6G21030.t1	AraLyr_10
Arabidopsis Lyrata	>AL8G33370.t1	AraLyr_11
Arabidopsis Lyrata	>AL6G28500.t1	AraLyr_12
Arabidopsis Lyrata	>AL1G58990.t1	AraLyr_13
Arabidopsis Lyrata	>AL3G34780.t1	AraLyr_14
Arabidopsis thaliana	>AT5G17430.1	PLT4
Arabidopsis thaliana	>AT3G20840.1	PLT1
Arabidopsis thaliana	>AT5G57390.1	PLT5
Arabidopsis thaliana	>AT1G51190.1	PLT2
Arabidopsis thaliana	>AT1G72570.1	AraTha_6
Arabidopsis thaliana	>AT2G28550.1	AraTha_7
Arabidopsis thaliana	>AT5G67180.1	AraTha_8
Arabidopsis thaliana	>AT4G36920.1	AraTha_9
Arabidopsis thaliana	>AT1G79700.1	AraTha_10
Arabidopsis thaliana	>AT1G16060.1	AraTha_11
Arabidopsis thaliana	>AT3G54320.1	AraTha_12
Arabidopsis thaliana	>AT5G10510.1	PLT3
Arabidopsis thaliana	>AT5G65510.1	PLT7
Asparagus officinalis	>evm.model.AsparagusV1_09.541	AspOff_1
Asparagus officinalis	>evm.model.AsparagusV1_01.137	AspOff_2
Asparagus officinalis	>evm.model.AsparagusV1_04.1932	AspOff_3
Asparagus officinalis	>evm.model.AsparagusV1_02.1024	AspOff_4
Asparagus officinalis	>evm.model.AsparagusV1_07.1224	AspOff_5
Asparagus officinalis	>evm.model.AsparagusV1_03.767	AspOff_6
Asparagus officinalis	>evm.model.AsparagusV1_03.2339	AspOff_7
Asparagus officinalis	>evm.model.AsparagusV1_03.1208	AspOff_8
Asparagus officinalis	>evm.model.AsparagusV1_05.2594	AspOff_9
Asparagus officinalis	>evm.model.AsparagusV1_05.2491	AspOff_10
Asparagus officinalis	>evm.model.AsparagusV1_08.558	AspOff_11
Asparagus officinalis	>evm.model.AsparagusV1_08.559	AspOff_12
Azolla filiculoides	>Azfi_s0286.g063137:601-2100	AzoFil_1
Azolla filiculoides	>Azfi_s0072.g037000:1-900	AzoFil_2
Azolla filiculoides	>Azfi_s0072.g037000:1-1100	AzoFil_3
Azolla filiculoides	>Azfi_s0207.g057931:1-1300	AzoFil_4
Azolla filiculoides	>Azfi_s0059.g034553:1-1200	AzoFil_5
Azolla filiculoides	>Azfi_s0006.g010452:1101-2800	AzoFil_6
Azolla filiculoides	>Azfi_s0033.g025087:401-2100	AzoFil_7
Azolla filiculoides	>Azfi_s0008.g011313:1901-3600	AzoFil_8
Beta vulgaris	>XM_010675298.2	BetVul_1
Beta vulgaris	>XM_010675704.2	BetVul_2
Beta vulgaris	>XM_010687016.1	BetVul_3
Beta vulgaris	>XM_010690177.2	BetVul_4
Beta vulgaris	>XM_010682058.2	BetVul_5
Beta vulgaris	>XM_010681372.2	BetVul_6
Beta vulgaris	>XM_010689298.2	BetVul_7
Beta vulgaris	>XM_010689351.2	BetVul_8
Beta vulgaris	>XM_010696574.2	BetVul_9
Beta vulgaris	>XM_019251370.1	BetVul_10
Beta vulgaris	>XM_010674089.2	BetVul_11
Beta vulgaris	>XM_010694787.2	BetVul_12
Beta vulgaris	>XM_010669665.2	BetVul_13
Beta vulgaris	>XM_010694791.2	BetVul_14
Beta vulgaris	>XM_010694786.2	BetVul_15
Beta vulgaris	>XM_010694790.2	BetVul_16
Beta vulgaris	>XM_010694788.2	BetVul_17
Boechera stricta	>Bostr.27991s0069.1	BoeStri_1
Boechera stricta	>Bostr.0568s0140.1	BoeStri_2
Boechera stricta	>Bostr.7867s1579.1	BoeStri_3
Boechera stricta	>Bostr.7128s0222.1	BoeStri_4
Boechera stricta	>Bostr.20129s0410.1	BoeStri_5
Boechera stricta	>Bostr.0697s0045.1	BoeStri_6
Boechera stricta	>Bostr.13175s0048.1	BoeStri_7
Boechera stricta	>Bostr.0568s0236.1	BoeStri_8
Boechera stricta	>Bostr.26527s0471.1	BoeStri_9
Boechera stricta	>Bostr.26675s0071.1	BoeStri_10
Boechera stricta	>Bostr.19424s0566.1	BoeStri_11
Boechera stricta	>Bostr.7867s1636.1	BoeStri_12
Boechera stricta	>Bostr.26833s0517.1	BoeStri_13
Boechera stricta	>Bostr.10273s0093.1	BoeStri_14
Brachypodium distachyon	>Bradi4g43877.1	BraDis_1
Brachypodium distachyon	>Bradi4g30617.1	BraDis_2
Brachypodium distachyon	>Bradi2g48130.2	BraDis_3
Brachypodium distachyon	>Bradi2g57747.2	BraDis_4
Brachypodium distachyon	>Bradi3g48697.1	BraDis_5
Brachypodium distachyon	>Bradi3g59300.1	BraDis_6
Brachypodium distachyon	>Bradi3g36820.3	BraDis_7
Brachypodium distachyon	>Bradi5g14960.1	BraDis_8
Brachypodium distachyon	>Bradi1g64240.1	BraDis_9
Brachypodium distachyon	>Bradi1g72890.2	BraDis_10
Brachypodium distachyon	>Bradi1g07290.2	BraDis_11
Brachypodium distachyon	>Bradi1g31337.1	BraDis_12
Brachypodium distachyon	>Bradi1g57560.2	BraDis_13
Brachypodium distachyon	>Bradi1g69209.1	BraDis_14
Brachypodium distachyon	>Bradi1g51045.1	BraDis_15
Brachypodium stacei	>Brast07G233700.1	BraSta_1
Brachypodium stacei	>Brast09G234500.1	BraSta_2
Brachypodium stacei	>Brast08G227000.1	BraSta_3
Brachypodium stacei	>Brast06G171200.1	BraSta_4
Brachypodium stacei	>Brast02G359400.1	BraSta_5
Brachypodium stacei	>Brast01G110500.1	BraSta_6
Brachypodium stacei	>Brast05G286200.1	BraSta_7
Brachypodium stacei	>Brast03G026100.1	BraSta_8
Brachypodium stacei	>Brast08G044900.1	BraSta_9
Brachypodium stacei	>Brast07G015400.1	BraSta_10
Brachypodium stacei	>Brast03G238600.1	BraSta_11
Brachypodium stacei	>Brast04G017600.1	BraSta_12
Brachypodium stacei	>Brast01G165800.1	BraSta_13
Brachypodium stacei	>Brast05G130000.1	BraSta_14
Brachypodium stacei	>Brast02G158900.1	BraSta_15
Brachypodium stacei	>Brast09G135800.1	BraSta_16
Brachypodium stacei	>Brast04G138300.1	BraSta_17
Brachypodium stacei	>Brast09G238400.1	BraSta_18
Brachypodium stacei	>Brast01G056900.1	BraSta_19
Brachypodium stacei	>Brast02G321700.1	BraSta_20
Brachypodium stacei	>Brast07G222700.1	BraSta_21
Brachypodium stacei	>Brast02G102900.1	BraSta_22
Brachypodium stacei	>Brast06G219400.1	BraSta_23
Brachypodium stacei	>Brast02G062100.1	BraSta_24
Brassica Rapa	>Brara.C02403.1	BraRap_1
Brassica Rapa	>Brara.G01386.1	BraRap_2
Brassica Rapa	>Brara.G01191.1	BraRap_3
Brassica Rapa	>Brara.K01270.1	BraRap_4
Brassica Rapa	>Brara.A00160.1	BraRap_5
Brassica Rapa	>Brara.G03685.1	BraRap_6
Brassica Rapa	>Brara.I03702.1	BraRap_7
Brassica Rapa	>Brara.F01116.1	BraRap_8
Brassica Rapa	>Brara.G01628.1	BraRap_9
Brassica Rapa	>Brara.K01238.1	BraRap_10
Brassica Rapa	>Brara.B02033.1	BraRap_11
Brassica Rapa	>Brara.H01732.1	BraRap_12
Brassica Rapa	>Brara.F02421.1	BraRap_13
Brassica Rapa	>Brara.A00121.1	BraRap_14
Brassica Rapa	>Brara.J02916.1	BraRap_15
Brassica Rapa	>Brara.B00360.1	BraRap_16
Brassica Rapa	>Brara.C00427.1	BraRap_17
Brassica Rapa	>Brara.B00712.1	BraRap_18
Brassica Rapa	>Brara.B01213.1	BraRap_19
Brassica Rapa	>Brara.J01807.1	BraRap_20
Brassica Rapa	>Brara.F00263.1	BraRap_21
Brassica Rapa	>Brara.E01642.1	BraRap_22
Capsella grandiflora	>Cagra.1809s0003.1	CapGran_1
Capsella grandiflora	>Cagra.0342s0004.1	CapGran_2
Capsella grandiflora	>Cagra.0342s0004.2B5	CapGran_3
Capsella grandiflora	>Cagra.4909s0048.1	CapGran_4
Capsella grandiflora	>Cagra.2238s0017.1	CapGran_5
Capsella grandiflora	>Cagra.1725s0044.1	CapGran_6
Capsella grandiflora	>Cagra.0562s0024.1	CapGran_7
Capsella grandiflora	>Cagra.4290s0005.2	CapGran_8
Capsella grandiflora	>Cagra.1085s0008.1	CapGran_9
Capsella grandiflora	>Cagra.0917s0035.1	CapGran_10
Capsella grandiflora	>Cagra.6170s0013.1	CapGran_11
Capsella grandiflora	>Cagra.2093s0009.1	CapGran_12
Capsella grandiflora	>Cagra.2848s0022.1	CapGran_13
Capsella grandiflora	>Cagra.10399s0013.1	CapGran_14
Capsella grandiflora	>Cagra.2848s0022.1	CapGran_15
Capsella grandiflora	>Cagra.1013s0042.1	CapGran_16
Capsella Rubella	>Carubv10026667m	CapRub_1
Capsella Rubella	>Carubv10025387m	CapRub_2
Capsella Rubella	>Carubv10004818m	CapRub_3
Capsella Rubella	>Carubv10020688m	CapRub_4
Capsella Rubella	>Carubv10010918m	CapRub_5
Capsella Rubella	>Carubv10018845m	CapRub_6
Capsella Rubella	>Carubv10026295m	CapRub_7
Capsella Rubella	>Carubv10004485m	CapRub_8
Capsella Rubella	>Carubv10021893m	CapRub_9
Capsella Rubella	>Carubv10000560m	CapRub_10
Capsella Rubella	>Carubv10002745m	CapRub_11
Capsella Rubella	>Carubv10026181m	CapRub_12
Capsella Rubella	>Carubv10012248m	CapRub_13
Capsella Rubella	>Carubv10015558m	CapRub_14
Capssicum annuum	CA03g07810	CapAnn_1
Capssicum annuum	CA00g72950:201-1968	CapAnn_2
Capssicum annuum	CA02g24800:201-1926	CapAnn_3
Capssicum annuum	CA12g04370:1-1300	CapAnn_4
Capssicum annuum	CA11g10400:1-1600	CapAnn_5
Capssicum annuum	CA05g13150	CapAnn_6
Capssicum annuum	CA12g02850:101-1584	CapAnn_7
Capssicum annuum	CA06g13560	CapAnn_8
Capssicum annuum	CA09g18590	CapAnn_9
Capssicum annuum	CA03g30360	CapAnn_10
Capssicum annuum	CA08g09860:1-1300	CapAnn_11
Capssicum annuum	CA00g74800	CapAnn_12
Capssicum annuum	CA00g85250	CapAnn_13
Capssicum annuum	CA02g01830	CapAnn_14
Capssicum annuum	CA11g14070:1-1300	CapAnn_15
Capssicum annuum	CA04g08130	CapAnn_16
Capssicum annuum	CA09g03690	CapAnn_17
Capssicum annuum	CA02g04020:1-900	CapAnn_18
Capssicum annuum	CA02g14540:1-1500	CapAnn_19
Capssicum annuum	CA02g14540:1-1100	CapAnn_20
Carica Papaya	>evm.model.supercontig_139.43	CarPap_1
Carica Papaya	>evm.model.supercontig_1.271	CarPap_2
Carica Papaya	>evm.model.supercontig_55.116	CarPap_3
Carica Papaya	>evm.model.supercontig_114.55	CarPap_4
Carica Papaya	>evm.model.supercontig_14.38	CarPap_5
Carica Papaya	>evm.TU.contig_28586.3	CarPap_6
Carica Papaya	>evm.model.supercontig_54.28	CarPap_7
Carica Papaya	>evm.model.supercontig_199.10	CarPap_8
Carica Papaya	>evm.model.supercontig_160.33	CarPap_9
Carica Papaya	>evm.model.supercontig_55.15	CarPap_10
Carica Papaya	>evm.model.supercontig_25.116	CarPap_11
Carica Papaya	>evm.model.supercontig_233.1	CarPap_12
Carica Papaya	>evm.model.supercontig_84.82	CarPap_13
Chenopodium quinoa	>AUR62028373-RA	CheQui_1
Chenopodium quinoa	>AUR62034105-RA	CheQui_2
Chenopodium quinoa	>AUR62041275-RA	CheQui_3
Chenopodium quinoa	>AUR62020806-RA	CheQui_4
Chenopodium quinoa	>AUR62017982-RA	CheQui_5
Chenopodium quinoa	>AUR62003672-RA	CheQui_6
Chenopodium quinoa	>AUR62004033-RA	CheQui_7
Chenopodium quinoa	>AUR62019268-RA	CheQui_8
Chenopodium quinoa	>AUR62000095-RA	CheQui_9
Chenopodium quinoa	>AUR62009883-RA	CheQui_10
Chenopodium quinoa	>AUR62024533-RA	CheQui_11
Chenopodium quinoa	>AUR62033888-RA	CheQui_12
Chenopodium quinoa	>AUR62007542-RA	CheQui_13
Chenopodium quinoa	>AUR62033225-RA	CheQui_14
Chenopodium quinoa	>AUR62021306-RA	CheQui_15
Chenopodium quinoa	>AUR62006628-RA	CheQui_16
Citrus Clementina	>Ciclev10011591m	CitCle_1
Citrus Clementina	>Ciclev10011588m	CitCle_2
Citrus Clementina	>Ciclev10025364m	CitCle_3
Citrus Clementina	>Ciclev10025566m	CitCle_4
Citrus Clementina	>Ciclev10026056m	CitCle_5
Citrus Clementina	>Ciclev10031353m	CitCle_6
Citrus Clementina	>Ciclev10028259m	CitCle_7
Citrus Clementina	>Ciclev10031306m	CitCle_8
Citrus Clementina	>Ciclev10003896m	CitCle_9
Citrus Clementina	>Ciclev10013824m	CitCle_10
Citrus Clementina	>Ciclev10033673m	CitCle_11
Citrus Clementina	>Ciclev10010237m	CitCle_12
Citrus Clementina	>Ciclev10025985m	CitCle_13
Citrus Clementina	>Ciclev10025339m	CitCle_14
Citrus Clementina	>Ciclev10025111m	CitCle_15
Citrus Clementina	>Ciclev10025181m	CitCle_16
Citrus Clementina	>Ciclev10007849m	CitCle_17
Citrus Clementina	>Ciclev10013851m	CitCle_18
Citrus Sinensis	>orange1.1g011312m	CitSin_1
Citrus Sinensis	>orange1.1g022082m	CitSin_2
Citrus Sinensis	>orange1.1g011009m	CitSin_3
Citrus Sinensis	>orange1.1g009943m	CitSin_4
Citrus Sinensis	>orange1.1g010002m	CitSin_5
Citrus Sinensis	>orange1.1g010040m	CitSin_6
Citrus Sinensis	>orange1.1g013009m	CitSin_7
Citrus Sinensis	>orange1.1g012583m	CitSin_8
Citrus Sinensis	>orange1.1g012632m	CitSin_9
Citrus Sinensis	>orange1.1g021606m	CitSin_10
Citrus Sinensis	>orange1.1g019391m	CitSin_11
Citrus Sinensis	>orange1.1g019609m	CitSin_12
Citrus Sinensis	>orange1.1g020517m	CitSin_13
Citrus Sinensis	>orange1.1g011372m	CitSin_14
Citrus Sinensis	>orange1.1g010454m	CitSin_15
Citrus Sinensis	>orange1.1g016650m	CitSin_16
Citrus Sinensis	>orange1.1g010763m	CitSin_17
Citrus Sinensis	>orange1.1g014099m	CitSin_18
Citrus Sinensis	>orange1.1g018923m	CitSin_19
Citrus Sinensis	>orange1.1g036423m	CitSin_20
Citrus Sinensis	>orange1.1g043551m	CitSin_21
Citrus Sinensis	>orange1.1g042319m	CitSin_22
Citrus Sinensis	>orange1.1g018990m	CitSin_23
Citrus Sinensis	>orange1.1g010039m	CitSin_24
Citrus Sinensis	>orange1.1g005737m	CitSin_25
Citrus Sinensis	>orange1.1g044828m	CitSin_26
Citrus Sinensis	>orange1.1g014204m	CitSin_27
Citrus Sinensis	>orange1.1g038243m	CitSin_28
Coffea Arabica	>evm.model.Scaffold_522.331	CoffAra_1
Coffea Arabica	>evm.model.Scaffold_952.43	CoffAra_2
Coffea Arabica	>evm.model.Scaffold_952.547	CoffAra_3
Coffea Arabica	>evm.model.Scaffold_612.636	CoffAra_4
Coffea Arabica	>evm.model.Scaffold_612.497	CoffAra_5
Coffea Arabica	>evm.model.Scaffold_214.170	CoffAra_6
Coffea Arabica	>evm.model.Scaffold_462.156	CoffAra_7
Coffea Arabica	>evm.model.Scaffold_370.149	CoffAra_8
Coffea Arabica	>evm.model.Scaffold_671.511	CoffAra_9
Coffea Arabica	>evm.model.Scaffold_671.343	CoffAra_10
Coffea Arabica	>evm.model.Scaffold_1106.110	CoffAra_11
Coffea Arabica	>evm.model.Scaffold_514.1	CoffAra_12
Coffea Arabica	>evm.model.Scaffold_631.122	CoffAra_13
Coffea Arabica	>evm.model.Scaffold_631.293	CoffAra_14
Coffea Arabica	>evm.model.Scaffold_631.122	CoffAra_15
Coffea Arabica	>evm.model.Scaffold_539.461	CoffAra_16
Coffea Arabica	>evm.model.Scaffold_352.164	CoffAra_17
Coffea Arabica	>evm.model.Scaffold_352.639	CoffAra_18
Coffea Arabica	>evm.model.Scaffold_588.583	CoffAra_19
Coffea Arabica	>evm.model.Scaffold_588.403	CoffAra_20
Coffea Arabica	>evm.model.Scaffold_610.639	CoffAra_21
Coffea Arabica	>evm.model.Scaffold_610.639	CoffAra_22
Coffea Arabica	>evm.model.Scaffold_549.104	CoffAra_23
Cucumis Sativus	>Cucsa.367290.1	CucSat_1
Cucumis Sativus	>Cucsa.102550.1	CucSat_2
Cucumis Sativus	>Cucsa.307230.1	CucSat_3
Cucumis Sativus	>Cucsa.051660.1	CucSat_4
Cucumis Sativus	>Cucsa.065640.1	CucSat_5
Cucumis Sativus	>Cucsa.106090.1	CucSat_6
Cucumis Sativus	>Cucsa.282940.1	CucSat_7
Cucumis Sativus	>Cucsa.170790.1	CucSat_8
Cucumis Sativus	>Cucsa.260270.1	CucSat_9
Cucumis Sativus	>Cucsa.395410.1	CucSat_10
Cucumis Sativus	>Cucsa.103400.1	CucSat_11
Cucumis Sativus	>Cucsa.353040.1	CucSat_12
Cucumis Sativus	>Cucsa.192220.1	CucSat_13
Cucumis Sativus	>Cucsa.092550.1	CucSat_14
Cucumis Sativus	>Cucsa.277740.1	CucSat_15
Cucumis Sativus	>Cucsa.065430.1	CucSat_16
Daucus carota	>DCAR_007644	DauCar_1
Daucus carota	>DCAR_020068	DauCar_2
Daucus carota	>DCAR_020067	DauCar_3
Daucus carota	>DCAR_010799	DauCar_4
Daucus carota	>DCAR_031571	DauCar_5
Daucus carota	>DCAR_023899	DauCar_6
Daucus carota	>DCAR_019345	DauCar_7
Daucus carota	>DCAR_012824	DauCar_8
Daucus carota	>DCAR_016319	DauCar_9
Daucus carota	>DCAR_011157	DauCar_10
Daucus carota	>DCAR_028264	DauCar_11
Daucus carota	>DCAR_025537	DauCar_12
Daucus carota	>DCAR_020759	DauCar_13
Daucus carota	>DCAR_005288	DauCar_14
Daucus carota	>DCAR_018848	DauCar_15
Daucus carota	>DCAR_017724	DauCar_16
Daucus carota	>DCAR_002494	DauCar_17
Daucus carota	>DCAR_009289	DauCar_18
Daucus carota	>DCAR_025748	DauCar_19
Daucus carota	>DCAR_006477	DauCar_20
Daucus carota	>DCAR_010874	DauCar_21
Daucus carota	>DCAR_015264	DauCar_22
Eucalyptus Grandis	>Eucgr.G02793.1	EucGra_1
Eucalyptus Grandis	>Eucgr.I00892.1	EucGra_2
Eucalyptus Grandis	>Eucgr.B02453.1	EucGra_3
Eucalyptus Grandis	>Eucgr.J02113.1	EucGra_4
Eucalyptus Grandis	>Eucgr.C02520.1	EucGra_5
Eucalyptus Grandis	>Eucgr.I01921.1	EucGra_6
Eucalyptus Grandis	>Eucgr.J02131.1	EucGra_7
Eucalyptus Grandis	>Eucgr.F03987.1	EucGra_8
Eucalyptus Grandis	>Eucgr.J00316.1	EucGra_9
Eucalyptus Grandis	>Eucgr.C00238.1	EucGra_10
Eucalyptus Grandis	>Eucgr.B03412.1	EucGra_11
Eucalyptus Grandis	>Eucgr.H02335.1	EucGra_12
Eucalyptus Grandis	>Eucgr.F00098.1	EucGra_13
Eucalyptus Grandis	>Eucgr.I00564.1	EucGra_14
Eucalyptus Grandis	>Eucgr.F04421.1	EucGra_15
Eucalyptus Grandis	>Eucgr.F02223.1	EucGra_16
Eucalyptus Grandis	>Eucgr.C02333.1	EucGra_17
Eucalyptus Grandis	>Eucgr.B01460.1	EucGra_18
Eucalyptus Grandis	>Eucgr.J00792.1	EucGra_19
Fragaria Vesca	>mrna23316.1-v1.0-hybrid	FraVes_1
Fragaria Vesca	>mrna25394.1-v1.0-hybrid	FraVes_2
Fragaria Vesca	>mrna23876.1-v1.0-hybrid	FraVes_3
Fragaria Vesca	>mrna00920.1-v1.0-hybrid	FraVes_4
Fragaria Vesca	>mrna18102.1-v1.0-hybrid	FraVes_5
Fragaria Vesca	>mrna00377.1-v1.0-hybrid	FraVes_6
Fragaria Vesca	>mrna27659.1-v1.0-hybrid	FraVes_7
Fragaria Vesca	>mrna15913.1-v1.0-hybrid	FraVes_8
Fragaria Vesca	>mrna01262.1-v1.0-hybrid	FraVes_9
Fragaria Vesca	>mrna16919.1-v1.0-hybrid	FraVes_10
Fragaria Vesca	>mrna05644.1-v1.0-hybrid	FraVes_11
Fragaria Vesca	>mrna02623.1-v1.0-hybrid	FraVes_12
Fragaria Vesca	>mrna20828.1-v1.0-hybrid	FraVes_13
Fragaria Vesca	>mrna07424.1-v1.0-hybrid	FraVes_14
Fragaria Vesca	>mrna21524.1-v1.0-hybrid	FraVes_15
Fragaria Vesca	>mrna20607.1-v1.0-hybrid	FraVes_16
Ginkgo biloba	>AB195245.1	GinBil_1
Ginkgo biloba	>AB195244.1	GinBil_2
Ginkgo biloba	>MF422072.1	GinBil_3
Glycine Max	>Glyma.11G053800.1	GlyMax_1
Glycine Max	>Glyma.17G170300.1	GlyMax_2
Glycine Max	>Glyma.05G091200.1	GlyMax_3
Glycine Max	>Glyma.U022100.1	GlyMax_4
Glycine Max	>Glyma.01G188400.1	GlyMax_5
Glycine Max	>Glyma.13G329700.1	GlyMax_6
Glycine Max	>Glyma.03G177500.1	GlyMax_7
Glycine Max	>Glyma.12G073300.1	GlyMax_8
Glycine Max	>Glyma.15G044400.1	GlyMax_9
Glycine Max	>Glyma.19G178200.1	GlyMax_10
Glycine Max	>Glyma.18G125200.1	GlyMax_11
Glycine Max	>Glyma.08G297000.1	GlyMax_12
Glycine Max	>Glyma.04G154900.1	GlyMax_13
Glycine Max	>Glyma.06G225200.1	GlyMax_14
Glycine Max	>Glyma.08G220800.1	GlyMax_15
Glycine Max	>Glyma.07G021000.1	GlyMax_16
Glycine Max	>Glyma.17G070800.1	GlyMax_17
Glycine Max	>Glyma.02G207100.1	GlyMax_18
Glycine Max	>Glyma.09G240400.1	GlyMax_19
Glycine Max	>Glyma.08G227700.1	GlyMax_20
Glycine Max	>Glyma.18G256000.1	GlyMax_21
Glycine Max	>Glyma.15G221600.1	GlyMax_22
Glycine Max	>Glyma.18G244600.1	GlyMax_23
Glycine Max	>Glyma.11G045800.1	GlyMax_24
Glycine Max	>Glyma.U037700.1	GlyMax_25
Glycine Max	>Glyma.17G158300.1	GlyMax_26
Glycine Max	>Glyma.01G195900.1	GlyMax_27
Glycine Max	>Glyma.17G158300.3	GlyMax_28
Glycine Max	>Glyma.10G171400.1	GlyMax_29
Glycine Max	>Glyma.05G108600.1	GlyMax_30
Glycine Max	>Glyma.17G158300.2	GlyMax_31
Glycine Max	>Glyma.06G049200.1	GlyMax_32
Glycine Max	>Glyma.04G047900.1	GlyMax_33
Glycine Max	>Glyma.14G089200.1	GlyMax_34
Glycine Max	>Glyma.17G062600.1	GlyMax_35
Glycine Max	>Glyma.01G022500.1	GlyMax_36
Glycine Max	>Glyma.09G199800.1	GlyMax_37
Glycine Max	>Glyma.08G279000.1	GlyMax_38
Glycine Max	>Glyma.18G148000.1	GlyMax_39
Glycine Max	>Glyma.07G038200.1	GlyMax_40
Glycine Max	>Glyma.16G007400.1	GlyMax_41
Glycine Max	>Glyma.13G096900.1	GlyMax_42
Glycine Max	>Glyma.09G248200.1	GlyMax_43
Glycine Max	>Glyma.11G131900.1	GlyMax_44
Glycine Max	>Glyma.12G056300.1	GlyMax_45
Gossypium hirsutum	>Gohir.D09G021200.1	GossHir_1
Gossypium hirsutum	>Gohir.A09G115000.1	GossHir_2
Gossypium hirsutum	>Gohir.A09G021900.1	GossHir_3
Gossypium hirsutum	>Gohir.A06G026300.1	GossHir_4
Gossypium hirsutum	>Gohir.D03G166600.1	GossHir_5
Gossypium hirsutum	>Gohir.D06G023600.1	GossHir_6
Gossypium hirsutum	>Gohir.D10G099700.1	GossHir_7
Gossypium hirsutum	>Gohir.D10G096900.1	GossHir_8
Gossypium hirsutum	>Gohir.D10G201000.1	GossHir_9
Gossypium hirsutum	>Gohir.D10G216100.1	GossHir_10
Gossypium hirsutum	>Gohir.A11G195300.1	GossHir_11
Gossypium hirsutum	>Gohir.D11G201500.1	GossHir_12
Gossypium hirsutum	>Gohir.D12G077200.1	GossHir_13
Gossypium hirsutum	>Gohir.D12G169900.1	GossHir_14
Gossypium hirsutum	>Gohir.D12G070800.1	GossHir_15
Gossypium hirsutum	>Gohir.A07G125100.1	GossHir_16
Gossypium hirsutum	>Gohir.A07G215600.1	GossHir_17
Gossypium hirsutum	>Gohir.A05G405700.1	GossHir_18
Gossypium hirsutum	>Gohir.A05G007800.1	GossHir_19
Gossypium hirsutum	>Gohir.A05G117200.1	GossHir_20
Gossypium hirsutum	>Gohir.A05G100400.1	GossHir_21
Gossypium hirsutum	>Gohir.A05G363900.1	GossHir_22
Gossypium hirsutum	>Gohir.D04G010000.1	GossHir_23
Gossypium hirsutum	>Gohir.D04G088000.1	GossHir_24
Gossypium hirsutum	>Gohir.A02G145100.1	GossHir_25
Gossypium hirsutum	>Gohir.A02G156300.1	GossHir_26
Gossypium hirsutum	>Gohir.D07G129500.1	GossHir_27
Gossypium hirsutum	>Gohir.D07G222600.1	GossHir_28
Gossypium hirsutum	>Gohir.A08G083800.1	GossHir_29
Gossypium hirsutum	>Gohir.A08G227000.1	GossHir_30
Gossypium hirsutum	>Gohir.D08G008900.1	GossHir_31
Gossypium hirsutum	>Gohir.D08G093500.1	GossHir_32
Gossypium hirsutum	>Gohir.D08G004000.1	GossHir_33
Gossypium hirsutum	>Gohir.D08G247400.1	GossHir_34
Gossypium hirsutum	>Gohir.D08G004000.1	GossHir_35
Gossypium hirsutum	>Gohir.D08G008900.1	GossHir_36
Gossypium hirsutum	>Gohir.A12G080500.1	GossHir_37
Gossypium hirsutum	>Gohir.A12G166400.1	GossHir_38
Gossypium hirsutum	>Gohir.A12G072900.1	GossHir_39
Gossypium hirsutum	>Gohir.A10G193800.1	GossHir_40
Gossypium hirsutum	>Gohir.A10G091300.1	GossHir_41
Gossypium hirsutum	>Gohir.A10G088200.1	GossHir_42
Gossypium hirsutum	>Gohir.D13G003500.1	GossHir_43
Gossypium hirsutum	>Gohir.A13G003600.1	GossHir_44
Gossypium Raimondii	>Gorai.003G139800.1	GosRai_1
Gossypium Raimondii	>Gorai.011G241700.1	GosRai_2
Gossypium Raimondii	>Gorai.003G025900.1	GosRai_3
Gossypium Raimondii	>Gorai.007G215900.1	GosRai_4
Gossypium Raimondii	>Gorai.008G077800.1	GosRai_5
Gossypium Raimondii	>Gorai.002G251500.1	GosRai_6
Gossypium Raimondii	>Gorai.004G002100.1	GosRai_7
Gossypium Raimondii	>Gorai.011G106200.1	GosRai_8
Gossypium Raimondii	>Gorai.009G104200.1	GosRai_9
Gossypium Raimondii	>Gorai.007G357900.1	GosRai_10
Gossypium Raimondii	>Gorai.006G139300.1	GosRai_11
Gossypium Raimondii	>Gorai.006G025200.1	GosRai_12
Gossypium Raimondii	>Gorai.001G256900.1	GosRai_13
Gossypium Raimondii	>Gorai.012G056300.1	GosRai_14
Gossypium Raimondii	>Gorai.006G025100.1	GosRai_15
Gossypium Raimondii	>Gorai.008G182500.1	GosRai_16
Gossypium Raimondii	>Gorai.009G122000.1	GosRai_17
Gossypium Raimondii	>Gorai.011G225700.1	GosRai_18
Gossypium Raimondii	>Gorai.013G003400.1	GosRai_19
Gossypium Raimondii	>Gorai.012G098200.1	GosRai_20
Gossypium Raimondii	>Gorai.009G008800.1	GosRai_21
Gossypium Raimondii	>Gorai.007G226500.1	GosRai_22
Gossypium Raimondii	>Gorai.010G028100.1	GosRai_23
Gossypium Raimondii	>Gorai.008G086000.1	GosRai_24
Gossypium Raimondii	>Gorai.011G109500.1	GosRai_25
Gossypium Raimondii	>Gorai.003G037100.1	GosRai_26
Gossypium Raimondii	>Gorai.012G011800.1	GosRai_27
Gossypium Raimondii	>Gorai.004G263900.1	GosRai_28
Gossypium Raimondii	>Gorai.004G099100.1	GosRai_29
Gossypium Raimondii	>Gorai.006G129400.1	GosRai_30
Gossypium Raimondii	>Gorai.001G140000.1	GosRai_31
Isoetes spp	>scaffold-PYHZ-2076641	IsoSpp_1
Isoetes spp	>scaffold-PYHZ-2012953	IsoSpp_2
Isoetes tegetiformans	>scaffold-PKOX-2013692	IsoTeg_1
Isoetes tegetiformans	>scaffold-PKOX-2010530	IsoTeg_2
Kalanchoe fedtschenkoi	>Kaladp0032s0311.1	KalFed_1
Kalanchoe fedtschenkoi	>Kaladp0101s0311.1	KalFed_2
Kalanchoe fedtschenkoi	>Kaladp0891s0016.1	KalFed_3
Kalanchoe fedtschenkoi	>Kaladp0071s0243.1	KalFed_4
Kalanchoe fedtschenkoi	>Kaladp0072s0019.1	KalFed_5
Kalanchoe fedtschenkoi	>Kaladp0079s0167.1	KalFed_6
Kalanchoe fedtschenkoi	>Kaladp0008s0331.1	KalFed_7
Kalanchoe fedtschenkoi	>Kaladp0053s0540.1	KalFed_8
Kalanchoe fedtschenkoi	>Kaladp0080s0141.1	KalFed_9
Kalanchoe fedtschenkoi	>Kaladp0043s0126.1	KalFed_10
Kalanchoe fedtschenkoi	>Kaladp0095s0229.1	KalFed_11
Kalanchoe fedtschenkoi	>Kaladp0036s0130.1	KalFed_12
Kalanchoe fedtschenkoi	>Kaladp0037s0061.1	KalFed_13
Kalanchoe fedtschenkoi	>Kaladp0045s0381.1	KalFed_14
Kalanchoe fedtschenkoi	>Kaladp0040s0176.1	KalFed_15
Kalanchoe fedtschenkoi	>Kaladp0037s0267.1	KalFed_16
Kalanchoe fedtschenkoi	>Kaladp0095s0442.1	KalFed_17
Kalanchoe fedtschenkoi	>Kaladp0031s0093.1	KalFed_18
Kalanchoe fedtschenkoi	>Kaladp0013s0026.1	KalFed_19
Kalanchoe fedtschenkoi	>Kaladp0071s0395.1	KalFed_20
Kalanchoe fedtschenkoi	>Kaladp0079s0185.1	KalFed_21
Kalanchoe fedtschenkoi	>Kaladp0047s0263.1	KalFed_22
Linum Usitatissimum	>Lus10011303	LinUsi_1
Linum Usitatissimum	>Lus10001979	LinUsi_2
Linum Usitatissimum	>Lus10036141	LinUsi_3
Linum Usitatissimum	>Lus10018124	LinUsi_4
Linum Usitatissimum	>Lus10009374	LinUsi_5
Linum Usitatissimum	>Lus10019331	LinUsi_6
Linum Usitatissimum	>Lus10004990	LinUsi_7
Linum Usitatissimum	>Lus10023165	LinUsi_8
Linum Usitatissimum	>Lus10015055	LinUsi_9
Linum Usitatissimum	>Lus10005513	LinUsi_10
Linum Usitatissimum	>Lus10041595	LinUsi_11
Linum Usitatissimum	>Lus10019905	LinUsi_12
Linum Usitatissimum	>Lus10026477	LinUsi_13
Linum Usitatissimum	>Lus10030671	LinUsi_14
Linum Usitatissimum	>Lus10024101	LinUsi_15
Linum Usitatissimum	>Lus10041618	LinUsi_16
Linum Usitatissimum	>Lus10028880	LinUsi_17
Linum Usitatissimum	>Lus10008939	LinUsi_18
Linum Usitatissimum	>Lus10001553	LinUsi_19
Linum Usitatissimum	>Lus10030792	LinUsi_20
Linum Usitatissimum	>Lus10013268	LinUsi_21
Linum Usitatissimum	>Lus10037209	LinUsi_22
Linum Usitatissimum	>Lus10036719	LinUsi_23
Linum Usitatissimum	>Lus10002657	LinUsi_24
Linum Usitatissimum	>Lus10007719	LinUsi_25
Linum Usitatissimum	>Lus10018655	LinUsi_26
Linum Usitatissimum	>Lus10012728	LinUsi_27
Linum Usitatissimum	>Lus10037670	LinUsi_28
Linum Usitatissimum	>Lus10031831	LinUsi_29
Linum Usitatissimum	>Lus10031260	LinUsi_30
Malus Domestica	>MDP0000218209	MalDom_1
Malus Domestica	>MDP0000296716	MalDom_2
Malus Domestica	>MDP0000161347	MalDom_3
Malus Domestica	>MDP0000137561	MalDom_4
Malus Domestica	>MDP0000513140	MalDom_5
Malus Domestica	>MDP0000200319	MalDom_6
Malus Domestica	>MDP0000181606	MalDom_7
Malus Domestica	>MDP0000286322	MalDom_8
Malus Domestica	>MDP0000320993	MalDom_9
Malus Domestica	>MDP0000163645	MalDom_10
Malus Domestica	>MDP0000122728	MalDom_11
Malus Domestica	>MDP0000297196	MalDom_12
Malus Domestica	>MDP0000231748	MalDom_13
Malus Domestica	>MDP0000133423	MalDom_14
Malus Domestica	>MDP0000318457	MalDom_15
Malus Domestica	>MDP0000186581	MalDom_16
Malus Domestica	>MDP0000297698	MalDom_17
Malus Domestica	>MDP0000281784	MalDom_18
Malus Domestica	>MDP0000166059	MalDom_19
Malus Domestica	>MDP0000206674	MalDom_20
Malus Domestica	>MDP0000142490	MalDom_21
Malus Domestica	>MDP0000175309	MalDom_22
Malus Domestica	>MDP0000277643	MalDom_23
Malus Domestica	>MDP0000187703	MalDom_24
Malus Domestica	>MDP0000190889	MalDom_25
Malus Domestica	>MDP0000824178	MalDom_26
Malus Domestica	>MDP0000801540	MalDom_27
Malus Domestica	>MDP0000211931	MalDom_28
Malus Domestica	>MDP0000121984	MalDom_29
Malus Domestica	>MDP0000125317	MalDom_30
Malus Domestica	>MDP0000871080	MalDom_31
Malus Domestica	>MDP0000287973	MalDom_32
Malus Domestica	>MDP0000188698	MalDom_33
Malus Domestica	>MDP0000182395	MalDom_34
Manihot Esculenta	>Manes.07G101700.1	ManEsc_1
Manihot Esculenta	>Manes.12G106400.1	ManEsc_2
Manihot Esculenta	>Manes.10G119500.1	ManEsc_3
Manihot Esculenta	>Manes.09G080100.1	ManEsc_4
Manihot Esculenta	>Manes.04G027000.1	ManEsc_5
Manihot Esculenta	>Manes.10G041100.1	ManEsc_6
Manihot Esculenta	>Manes.11G139300.1	ManEsc_7
Manihot Esculenta	>Manes.09G020700.1	ManEsc_8
Manihot Esculenta	>Manes.06G032500.1	ManEsc_9
Manihot Esculenta	>Manes.01G189600.1	ManEsc_10
Manihot Esculenta	>Manes.12G108900.1	ManEsc_11
Manihot Esculenta	>Manes.04G100700.1	ManEsc_12
Manihot Esculenta	>Manes.10G063200.1	ManEsc_13
Manihot Esculenta	>Manes.13G048400.1	ManEsc_14
Manihot Esculenta	>Manes.05G097400.1	ManEsc_15
Manihot Esculenta	>Manes.05G184000.1	ManEsc_16
Manihot Esculenta	>Manes.13G100600.1	ManEsc_17
Manihot Esculenta	>Manes.13G108800.1	ManEsc_18
Manihot Esculenta	>Manes.12G117800.1	ManEsc_19
Manihot Esculenta	>Manes.18G050000.1	ManEsc_20
Manihot Esculenta	>Manes.12G125500.1	ManEsc_21
Manihot Esculenta	>Manes.11G020300.1	ManEsc_22
Manihot Esculenta	>Manes.04G144500.1	ManEsc_23
Manihot Esculenta	>Manes.12G002400.1	ManEsc_24
Manihot Esculenta	>Manes.14G154900.1	ManEsc_25
Manihot Esculenta	>Manes.13G001800.1	ManEsc_26
Manihot Esculenta	>Manes.06G167000.1	ManEsc_27
Manihot Esculenta	>Manes.14G000900.1	ManEsc_28
Marchantia polymorpha	>Mapoly0144s0031.1	MarPol_1
Marchantia polymorpha	>Mapoly0009s0013.1	MarPol_2
Medicago Truncatula	>Medtr7g060560.1	MedTru_1
Medicago Truncatula	>Medtr3g090510.1	MedTru_2
Medicago Truncatula	>Medtr7g061190.1	MedTru_3
Medicago Truncatula	>Medtr4g061200.1	MedTru_4
Medicago Truncatula	>Medtr2g093060.1	MedTru_5
Medicago Truncatula	>Medtr4g094868.1	MedTru_6
Medicago Truncatula	>Medtr5g016810.1	MedTru_7
Medicago Truncatula	>Medtr7g100590.1	MedTru_8
Medicago Truncatula	>Medtr8g044040.1	MedTru_9
Medicago Truncatula	>Medtr8g468920.1	MedTru_10
Medicago Truncatula	>Medtr4g007770.1	MedTru_11
Medicago Truncatula	>Medtr8g044070.1	MedTru_12
Medicago Truncatula	>Medtr2g460730.1	MedTru_13
Medicago Truncatula	>Medtr6g011490.1	MedTru_14
Medicago Truncatula	>Medtr7g009410.1	MedTru_15
Medicago Truncatula	>Medtr4g130270.1	MedTru_16
Medicago Truncatula	>Medtr8g068510.1	MedTru_17
Medicago Truncatula	>Medtr1g017400.1	MedTru_18
Medicago Truncatula	>Medtr4g097520.1	MedTru_19
Medicago Truncatula	>Medtr5g015070.1	MedTru_20
Medicago Truncatula	>Medtr3g103460.1	MedTru_21
Medicago Truncatula	>Medtr8g020510.1	MedTru_22
Medicago Truncatula	>Medtr5g031880.1	MedTru_23
Medicago Truncatula	>Medtr4g127930.1	MedTru_24
Medicago Truncatula	>Medtr7g080460.1	MedTru_25
Medicago Truncatula	>Medtr2g098180.1	MedTru_26
Medicago Truncatula	>Medtr4g065370.1	MedTru_27
Mimulus Guttatus	>Migut.L01657.2	MimGut_1
Mimulus Guttatus	>Migut.L01657.1	MimGut_2
Mimulus Guttatus	>Migut.F02018.2	MimGut_3
Mimulus Guttatus	>Migut.L00171.1	MimGut_4
Mimulus Guttatus	>Migut.H00413.1	MimGut_5
Mimulus Guttatus	>Migut.H00413.2	MimGut_6
Mimulus Guttatus	>Migut.F02018.1	MimGut_7
Mimulus Guttatus	>Migut.D01147.2	MimGut_8
Mimulus Guttatus	>Migut.K00805.1	MimGut_9
Mimulus Guttatus	>Migut.I00628.1	MimGut_10
Mimulus Guttatus	>Migut.K00298.1	MimGut_11
Mimulus Guttatus	>Migut.H00893.1	MimGut_12
Mimulus Guttatus	>Migut.K01330.1	MimGut_13
Mimulus Guttatus	>Migut.J01396.1	MimGut_14
Mimulus Guttatus	>Migut.D01147.1	MimGut_15
Mimulus Guttatus	>Migut.E00751.1	MimGut_16
Mimulus Guttatus	>Migut.B01163.1	MimGut_17
Mimulus Guttatus	>Migut.L00428.1	MimGut_18
Mimulus Guttatus	>Migut.H00323.1	MimGut_19
Mimulus Guttatus	>Migut.C00452.1	MimGut_20
Mimulus Guttatus	>Migut.H00323.2	MimGut_21
Mimulus Guttatus	>Migut.I01073.1	MimGut_22
Mimulus Guttatus	>Migut.H02287.1	MimGut_23
Mimulus Guttatus	>Migut.N02798.1	MimGut_24
Mimulus Guttatus	>Migut.N00586.1	MimGut_25
Mimulus Guttatus	>Migut.J01490.1	MimGut_26
Mimulus Guttatus	>Migut.F01850.1	MimGut_27
Mimulus Guttatus	>Migut.F02098.1	MimGut_28
Mimulus Guttatus	>Migut.D00575.1	MimGut_29
Musa acuminata	>GSMUA_Achr6T30870_001	MusAcu_1
Musa acuminata	>GSMUA_Achr4T12860_001	MusAcu_2
Musa acuminata	>GSMUA_AchrUn_randomT16200_001	MusAcu_3
Musa acuminata	>GSMUA_Achr1T09830_001	MusAcu_4
Musa acuminata	>GSMUA_Achr9T22540_001	MusAcu_5
Musa acuminata	>GSMUA_Achr3T28340_001	MusAcu_6
Musa acuminata	>GSMUA_Achr3T13180_001	MusAcu_7
Musa acuminata	>GSMUA_Achr6T34420_001	MusAcu_8
Musa acuminata	>GSMUA_Achr8T18550_001	MusAcu_9
Musa acuminata	>GSMUA_Achr9T03060_001	MusAcu_10
Musa acuminata	>GSMUA_Achr1T26080_001	MusAcu_11
Musa acuminata	>GSMUA_Achr5T29290_001	MusAcu_12
Musa acuminata	>GSMUA_Achr10T03230_001	MusAcu_13
Musa acuminata	>GSMUA_Achr5T07270_001	MusAcu_14
Musa acuminata	>GSMUA_AchrUn_randomT10320_001	MusAcu_15
Musa acuminata	>GSMUA_Achr4T06100_001	MusAcu_16
Musa acuminata	>GSMUA_Achr6T33140_001	MusAcu_17
Musa acuminata	>GSMUA_Achr9T04270_001	MusAcu_18
Musa acuminata	>GSMUA_Achr8T01980_001	MusAcu_19
Musa acuminata	>GSMUA_Achr11T23870_001	MusAcu_20
Musa acuminata	>GSMUA_Achr8T21030_001	MusAcu_21
Musa acuminata	>GSMUA_Achr6T02730_001	MusAcu_22
Musa acuminata	>GSMUA_Achr10T29860_001	MusAcu_23
Musa acuminata	>GSMUA_Achr3T32510_001	MusAcu_24
Musa acuminata	>GSMUA_Achr7T16540_001	MusAcu_25
Musa acuminata	>GSMUA_Achr3T09410_001	MusAcu_26
Musa acuminata	>GSMUA_Achr5T04670_001	MusAcu_27
Musa acuminata	>GSMUA_Achr3T03630_001	MusAcu_28
Musa acuminata	>GSMUA_Achr8T09350_001	MusAcu_29
Musa acuminata	>GSMUA_Achr1T24940_001	MusAcu_30
Musa acuminata	>GSMUA_Achr8T26510_001	MusAcu_31
Musa acuminata	>GSMUA_Achr7T00740_001	MusAcu_32
Musa acuminata	>GSMUA_Achr4T32280_001	MusAcu_33
Musa acuminata	>GSMUA_Achr3T15150_001	MusAcu_34
Musa acuminata	>GSMUA_Achr3T30690_001	MusAcu_35
Musa acuminata	>GSMUA_Achr7T27500_001	MusAcu_36
Musa acuminata	>GSMUA_Achr1T12410_001	MusAcu_37
Musa acuminata	>GSMUA_Achr3T05070_001	MusAcu_38
Musa acuminata	>GSMUA_Achr1T21950_001	MusAcu_39
Musa acuminata	>GSMUA_Achr9T13660_001	MusAcu_40
Musa acuminata	>GSMUA_AchrUn_randomT23040_001	MusAcu_41
Musa acuminata	>GSMUA_Achr5T25620_001	MusAcu_42
Musa acuminata	>GSMUA_AchrUn_randomT04590_001	MusAcu_43
Musa acuminata	>GSMUA_Achr9T07890_001	MusAcu_44
Musa acuminata	>GSMUA_Achr6T28550_001	MusAcu_45
Musa acuminata	>GSMUA_Achr8T09110_001	MusAcu_46
Musa acuminata	>GSMUA_Achr3T21460_001	MusAcu_47
Musa acuminata	>GSMUA_Achr2T05880_001	MusAcu_48
Oropetium thomaeum	>Oropetium_20150105_26444A	OroTho_1
Oropetium thomaeum	>Oropetium_20150105_01882A	OroTho_2
Oropetium thomaeum	>Oropetium_20150105_15377A	OroTho_3
Oropetium thomaeum	>Oropetium_20150105_23219A	OroTho_4
Oropetium thomaeum	>Oropetium_20150105_23736A	OroTho_5
Oropetium thomaeum	>Oropetium_20150105_15804A	OroTho_6
Oropetium thomaeum	>Oropetium_20150105_02205A	OroTho_7
Oropetium thomaeum	>Oropetium_20150105_05853A	OroTho_8
Oropetium thomaeum	>Oropetium_20150105_22078A	OroTho_9
Oropetium thomaeum	>Oropetium_20150105_03677A	OroTho_10
Oropetium thomaeum	>Oropetium_20150105_04202A	OroTho_11
Oropetium thomaeum	>Oropetium_20150105_09091A	OroTho_12
Oropetium thomaeum	>Oropetium_20150105_13096A	OroTho_13
Oropetium thomaeum	>Oropetium_20150105_01132A	OroTho_14
Oropetium thomaeum	>Oropetium_20150105_22477A	OroTho_15
Oropetium thomaeum	>Oropetium_20150105_02755A	OroTho_16
Oropetium thomaeum	>Oropetium_20150105_01917A	OroTho_17
Oryza Sativa	>LOC_Os06g43220.1	OrySat_1
Oryza Sativa	>LOC_Os05g03040.3	OrySat_2
Oryza Sativa	>LOC_Os05g03040.2	OrySat_3
Oryza Sativa	>LOC_Os04g55560.2	OrySat_4
Oryza Sativa	>LOC_Os03g60430.1	OrySat_5
Oryza Sativa	>LOC_Os07g13170.1	OrySat_6
Oryza Sativa	>LOC_Os07g13170.2	OrySat_7
Oryza Sativa	>LOC_Os05g03040.1	OrySat_8
Oryza Sativa	>LOC_Os05g45954.1	OrySat_9
Oryza Sativa	>LOC_Os06g05340.1	OrySat_10
Oryza Sativa	>LOC_Os12g03290.1	OrySat_11
Oryza Sativa	>LOC_Os11g03540.1	OrySat_12
Oryza Sativa	>LOC_Os07g03250.1	OrySat_13
Oryza Sativa	>LOC_Os03g19900.1	OrySat_14
Oryza Sativa	>LOC_Os03g07940.1	OrySat_15
Oryza Sativa	>LOC_Os03g56050.1	OrySat_16
Oryza Sativa	>LOC_Os04g55970.2	OrySat_17
Oryza Sativa	>LOC_Os11g19060.1	OrySat_18
Oryza Sativa	>LOC_Os02g40070.1	OrySat_19
Oryza Sativa	>LOC_Os01g67410.1	OrySat_20
Oryza Sativa	>LOC_Os04g42570.1	OrySat_21
Pachycereus Pringlei	Contig_0002613	PacPri_1
Pachycereus Pringlei	Contig_0003496	PacPri_2
Pachycereus Pringlei	Contig_0003536	PacPri_3
Pachycereus Pringlei	Contig_0004300	PacPri_4
Pachycereus Pringlei	Contig_0004605	PacPri_5
Panicum hallii	>Pahal.G02548.1	PanHall_1
Panicum hallii	>Pahal.D00773.1	PanHall_2
Panicum hallii	>Pahal.C01150.1	PanHall_3
Panicum hallii	>Pahal.B01266.1	PanHall_4
Panicum hallii	>Pahal.I01221.1	PanHall_5
Panicum hallii	>Pahal.I01221.2	PanHall_6
Panicum hallii	>Pahal.E01201.1	PanHall_7
Panicum hallii	>Pahal.C00391.1	PanHall_8
Panicum hallii	>Pahal.F01731.1	PanHall_9
Panicum hallii	>Pahal.C00246.1	PanHall_10
Panicum hallii	>Pahal.J00204.1	PanHall_11
Panicum hallii	>Pahal.E00068.1	PanHall_12
Panicum hallii	>Pahal.C02166.1	PanHall_13
Panicum hallii	>Pahal.B02861.1	PanHall_14
Panicum hallii	>Pahal.A03431.1	PanHall_15
Panicum hallii	>Pahal.D02467.1	PanHall_16
Panicum hallii	>Pahal.H02285.1	PanHall_17
Panicum hallii	>Pahal.B00089.1	PanHall_18
Panicum hallii	>Pahal.E00418.1	PanHall_19
Panicum hallii	>Pahal.B00226.1	PanHall_20
Panicum hallii	>Pahal.D00652.1	PanHall_21
Panicum hallii	>Pahal.G02594.1	PanHall_22
Panicum hallii	>Pahal.I00621.1	PanHall_23
Panicum hallii	>Pahal.I01549.1	PanHall_24
Panicum hallii	>Pahal.A02530.1	PanHall_25
Panicum virgatum	>Pavir.Gb00344.1	PanVir_1
Panicum virgatum	>Pavir.J06508.1	PanVir_2
Panicum virgatum	>Pavir.J27340.1	PanVir_3
Panicum virgatum	>Pavir.Da00466.1	PanVir_4
Panicum virgatum	>Pavir.J23348.1	PanVir_5
Panicum virgatum	>Pavir.J35385.1	PanVir_6
Panicum virgatum	>Pavir.J11433.1	PanVir_7
Panicum virgatum	>Pavir.Ba03394.1	PanVir_8
Panicum virgatum	>Pavir.J37968.1	PanVir_9
Panicum virgatum	>Pavir.J23520.1	PanVir_10
Panicum virgatum	>Pavir.J41060.1	PanVir_11
Panicum virgatum	>Pavir.Fa00925.1	PanVir_12
Panicum virgatum	>Pavir.J34903.1	PanVir_13
Panicum virgatum	>Pavir.J08481.1	PanVir_14
Panicum virgatum	>Pavir.Ea03213.1	PanVir_15
Panicum virgatum	>Pavir.Cb02104.1	PanVir_16
Panicum virgatum	>Pavir.Ca00106.1	PanVir_17
Panicum virgatum	>Pavir.J19507.1	PanVir_18
Panicum virgatum	>Pavir.J34675.1	PanVir_19
Panicum virgatum	>Pavir.J02216.1	PanVir_20
Panicum virgatum	>Pavir.Bb02213.1	PanVir_21
Panicum virgatum	>Pavir.Aa00475.1	PanVir_22
Panicum virgatum	>Pavir.Ab02943.1	PanVir_23
Panicum virgatum	>Pavir.Ia03819.1	PanVir_24
Panicum virgatum	>Pavir.Ib00501.1	PanVir_25
Panicum virgatum	>Pavir.J03057.1	PanVir_26
Panicum virgatum	>Pavir.Aa01355.1	PanVir_27
Panicum virgatum	>Pavir.J01327.1	PanVir_28
Panicum virgatum	>Pavir.J24038.1	PanVir_29
Panicum virgatum	>Pavir.Hb01059.1	PanVir_30
Panicum virgatum	>Pavir.Da00344.1	PanVir_31
Panicum virgatum	>Pavir.Db00529.1	PanVir_32
Panicum virgatum	>Pavir.Ib00946.1	PanVir_33
Panicum virgatum	>Pavir.Ga00050.1	PanVir_34
Panicum virgatum	>Pavir.Gb00275.1	PanVir_35
Panicum virgatum	>Pavir.Ia03990.1	PanVir_36
Panicum virgatum	>Pavir.J07914.1	PanVir_37
Panicum virgatum	>Pavir.Ba03911.1	PanVir_38
Panicum virgatum	>Pavir.Ib00475.1	PanVir_39
Panicum virgatum	>Pavir.Ia00425.1	PanVir_40
Panicum virgatum	>Pavir.Bb00216.1	PanVir_41
Panicum virgatum	>Pavir.Ia04350.1	PanVir_42
Phaseolus vulgaris	>Phvul.010G130200.1	PhaVul_1
Phaseolus vulgaris	>Phvul.001G031200.1	PhaVul_2
Phaseolus vulgaris	>Phvul.003G232600.1	PhaVul_3
Phaseolus vulgaris	>Phvul.009G074300.1	PhaVul_4
Phaseolus vulgaris	>Phvul.002G009100.2	PhaVul_5
Phaseolus vulgaris	>Phvul.003G144500.1	PhaVul_6
Phaseolus vulgaris	>Phvul.011G058000.1	PhaVul_7
Phaseolus vulgaris	>Phvul.002G146400.1	PhaVul_8
Phaseolus vulgaris	>Phvul.003G288500.2	PhaVul_9
Phaseolus vulgaris	>Phvul.011G187400.1	PhaVul_10
Phaseolus vulgaris	>Phvul.008G052001.1	PhaVul_11
Phaseolus vulgaris	>Phvul.008G043500.1	PhaVul_12
Phaseolus vulgaris	>Phvul.003G153100.1	PhaVul_13
Phaseolus vulgaris	>Phvul.011G071100.1	PhaVul_14
Phaseolus vulgaris	>Phvul.L000308.1	PhaVul_15
Phaseolus vulgaris	>Phvul.003G241900.1	PhaVul_16
Phaseolus vulgaris	>Phvul.008G185400.1	PhaVul_17
Phaseolus vulgaris	>Phvul.001G137500.1	PhaVul_18
Physcomitrella Patens	>Pp3c12_16100V3.1	PhyPat_1
Physcomitrella Patens	>Pp3c12_15970V3.1	PhyPat_2
Physcomitrella Patens	>Pp3c5_2780V3.1	PhyPat_3
Physcomitrella Patens	>Pp3c6_21840V3.1	PhyPat_4
Physcomitrella Patens	>Pp3c10_24550V3.1	PhyPat_6
Physcomitrella Patens	>Pp3c23_13360V3.1	PhyPat_7
Physcomitrella Patens	>Pp3c9_25400V3.2	PhyPat_8
Physcomitrella Patens	>Pp3c12_12460V3.1	PhyPat_9
Physcomitrella Patens	>Pp3c10_24550V3.1	PhyPat_10
Physcomitrella Patens	>Pp3c23_13360V3.1	PhyPat_11
Physcomitrella Patens	>Pp3c15_24980V3.1	PhyPat_12
Physcomitrella Patens	>Pp3c15_24790V3.1	PhyPat_13
Physcomitrella Patens	>Pp3c9_25570V3.1	PhyPat_14
Picea abies	>AF253971.1	PicAbi_1
Picea abies	>AF253970.1	PicAbi_2
Picea glauca	>BT111996.1	PicGlau_1
Populus trichocarpa	>Potri.001G169500.1	PopTri_1
Populus trichocarpa	>Potri.003G064700.1	PopTri_2
Populus trichocarpa	>Potri.002G114800.1	PopTri_3
Populus trichocarpa	>Potri.005G148400.1	PopTri_4
Populus trichocarpa	>Potri.014G008100.1	PopTri_5
Populus trichocarpa	>Potri.014G012200.1	PopTri_6
Populus trichocarpa	>Potri.007G007400.1	PopTri_7
Populus trichocarpa	>Potri.006G167700.1	PopTri_8
Populus trichocarpa	>Potri.018G091600.1	PopTri_9
Populus trichocarpa	>Potri.010G181000.1	PopTri_10
Populus trichocarpa	>Potri.008G076400.1	PopTri_11
Populus trichocarpa	>Potri.003G205700.1	PopTri_12
Populus trichocarpa	>Potri.001G018400.1	PopTri_13
Populus trichocarpa	>Potri.007G011600.1	PopTri_14
Populus trichocarpa	>Potri.003G185300.1	PopTri_15
Populus trichocarpa	>Potri.T081300.1	PopTri_16
Populus trichocarpa	>Potri.017G078600.1	PopTri_17
Populus trichocarpa	>Potri.018G102200.1	PopTri_18
Populus trichocarpa	>Potri.010G092800.1	PopTri_19
Populus trichocarpa	>Potri.008G011900.1	PopTri_20
Populus trichocarpa	>Potri.001G041500.1	PopTri_21
Populus trichocarpa	>Potri.010G247200.1	PopTri_22
Populus trichocarpa	>Potri.010G247200.1	PopTri_23
Populus trichocarpa	>Potri.006G179900.1	PopTri_24
Populus trichocarpa	>Potri.008G045300.1	PopTri_25
Populus trichocarpa	>Potri.006G132400.1	PopTri_26
Populus trichocarpa	>Potri.005G140700.3	PopTri_27
Populus trichocarpa	>Potri.010G216200.1	PopTri_28
Populus trichocarpa	>Potri.007G046200.1	PopTri_29
Populus trichocarpa	>Potri.006G049700.2	PopTri_30
Populus trichocarpa	>Potri.016G056400.2	PopTri_31
Populus trichocarpa	>Potri.016G084500.2	PopTri_32
Prunus Persica	>Prupe.7G069100.1	PruPer_1
Prunus Persica	>Prupe.6G231700.1	PruPer_2
Prunus Persica	>Prupe.6G091100.1	PruPer_3
Prunus Persica	>Prupe.6G242400.1	PruPer_4
Prunus Persica	>Prupe.1G268800.1	PruPer_5
Prunus Persica	>Prupe.3G271400.1	PruPer_6
Prunus Persica	>Prupe.3G271200.1	PruPer_7
Prunus Persica	>Prupe.3G104100.1	PruPer_8
Prunus Persica	>Prupe.2G060200.1	PruPer_9
Prunus Persica	>Prupe.1G101600.1	PruPer_10
Prunus Persica	>Prupe.1G418600.1	PruPer_11
Prunus Persica	>Prupe.3G042000.1	PruPer_12
Prunus Persica	>Prupe.6G216400.1	PruPer_13
Prunus Persica	>Prupe.6G203000.1	PruPer_14
Prunus Persica	>Prupe.1G084900.1	PruPer_15
Prunus Persica	>Prupe.6G364100.1	PruPer_16
Prunus Persica	>Prupe.6G023000.1	PruPer_17
Ricinus Communis	>29923.m000827	RicCom_1
Ricinus Communis	>29169.m000017	RicCom_2
Ricinus Communis	>29805.m001494	RicCom_3
Ricinus Communis	>28752.m000339	RicCom_4
Ricinus Communis	>30131.m006896	RicCom_5
Ricinus Communis	>29736.m002029	RicCom_6
Ricinus Communis	>30114.m000507	RicCom_7
Ricinus Communis	>30069.m000440	RicCom_8
Ricinus Communis	>29822.m003477	RicCom_9
Ricinus Communis	>29763.m000186	RicCom_10
Ricinus Communis	>27482.m000151	RicCom_11
Ricinus Communis	>28976.m000163	RicCom_12
Ricinus Communis	>29706.m001286	RicCom_13
Ricinus Communis	>29929.m004537	RicCom_14
Salvinia cucullata	>Sacu_v1.1_s0024.g009098	SalCuc_1
Salvinia cucullata	>Sacu_v1.1_s0055.g014417:1501-2800	SalCuc_2
Salvinia cucullata	>Sacu_v1.1_s0055.g014417:1601-3200	SalCuc_3
Salvinia cucullata	>Sacu_v1.1_s0039.g012165:201-1369	SalCuc_4
Salvinia cucullata	>Sacu_v1.1_s0004.g002296:2201-4000	SalCuc_5
Salvinia cucullata	>Sacu_v1.1_s0020.g008088:501-2200	SalCuc_6
Selaginella Moellendorffii	>411646	SelMoe_1
Selaginella Moellendorffii	>48904	SelMoe_2
Selaginella Moellendorffii	>98831	SelMoe_3
Selaginella Moellendorffii	>78076	SelMoe_4
Selaginella Moellendorffii	>129793	SelMoe_5
Selaginella Moellendorffii	>85823	SelMoe_6
Selaginella Moellendorffii	>17086	SelMoe_7
Selaginella Moellendorffii	>17087	SelMoe_8
Selaginella Moellendorffii	>96572	SelMoe_9
Solanum Lycopersicum	Solyc03g123430.3	SolLyc_1
Solanum Lycopersicum	Solyc04g077490.3:1201-3000	SolLyc_2
Solanum Lycopersicum	Solyc11g008560.2:401-2100	SolLyc_3
Solanum Lycopersicum	Solyc02g092050.3:3501-5300	SolLyc_4
Solanum Lycopersicum	Solyc07g018290.3:1-1600	SolLyc_5
Solanum Lycopersicum	Solyc11g061750.2:2501-4100	SolLyc_6
Solanum Lycopersicum	Solyc11g010710.2:801-2400	SolLyc_7
Solanum Lycopersicum	Solyc05g051380.3:101-1800	SolLyc_8
Solanum Lycopersicum	Solyc06g066390.2	SolLyc_9
Solanum Lycopersicum	Solyc03g117720.3	SolLyc_10
Solanum Lycopersicum	Solyc12g010490.2	SolLyc_11
Solanum Lycopersicum	Solyc08g076380.2	SolLyc_12
Solanum Lycopersicum	Solyc06g075510.3:1-1500	SolLyc_13
Solanum Lycopersicum	Solyc06g068570.3	SolLyc_14
Solanum Lycopersicum	Solyc09g007260.3:101-1800	SolLyc_15
Solanum Lycopersicum	Solyc02g064960.3:301-1800	SolLyc_16
Solanum Lycopersicum	Solyc10g084340.2:801-2400	SolLyc_17
Solanum Lycopersicum	Solyc02g093150.3:1-1600	SolLyc_18
Solanum Lycopersicum	Solyc03g044300.3:101-1700	SolLyc_19
Solanum Lycopersicum	Solyc02g030210.3:1-1300	SolLyc_20
Solanum Tuberosum	PGSC0003DMC400008747:201-1962 PGSC0003DMT400012588	SolTub_1
Solanum Tuberosum	PGSC0003DMC400028388:1-1400 PGSC0003DMT400041881	SolTub_2
Solanum Tuberosum	PGSC0003DMC400024044:1-1600 PGSC0003DMT400035354	SolTub_3
Solanum Tuberosum	PGSC0003DMC400024338 PGSC0003DMT400035807	SolTub_4
Solanum Tuberosum	PGSC0003DMC400037141 PGSC0003DMT400055210	SolTub_5
Solanum Tuberosum	PGSC0003DMC400004276 PGSC0003DMT400006170	SolTub_6
Solanum Tuberosum	PGSC0003DMC400047816:1-1200 PGSC0003DMT400070735	SolTub_7
Solanum Tuberosum	PGSC0003DMC400024337 PGSC0003DMT400035806	SolTub_8
Solanum Tuberosum	PGSC0003DMC400028292 PGSC0003DMT400041758	SolTub_9
Solanum Tuberosum	PGSC0003DMC400059420 PGSC0003DMT400087745	SolTub_10
Solanum Tuberosum	PGSC0003DMC400044038 PGSC0003DMT400065313	SolTub_11
Solanum Tuberosum	PGSC0003DMC400048525 PGSC0003DMT400071732	SolTub_12
Solanum Tuberosum	PGSC0003DMC400019514:1-1300 PGSC0003DMT400028706	SolTub_13
Solanum Tuberosum	>PGSC0003DMC400011494:1-1400 PGSC0003DMT40001658	SolTub_14
Solanum Tuberosum	PGSC0003DMC400007138 PGSC0003DMT400010229	SolTub_15
Solanum Tuberosum	PGSC0003DMC400044183:1-1500 PGSC0003DMT400065500	SolTub_16
Solanum Tuberosum	PGSC0003DMC400044184:1-1500 PGSC0003DMT400065501	SolTub_17
Solanum Tuberosum	PGSC0003DMC400007140:1-1500 PGSC0003DMT400010231	SolTub_18
Sorghum Bicolor	>Sobic.010G202700.1	SorBic_1
Sorghum Bicolor	>Sobic.001G036800.1	SorBic_2
Sorghum Bicolor	>Sobic.002G083600.1	SorBic_3
Sorghum Bicolor	>Sobic.007G056700.1	SorBic_4
Sorghum Bicolor	>Sobic.003G332300.1	SorBic_5
Sorghum Bicolor	>Sobic.002G206400.1	SorBic_6
Sorghum Bicolor	>Sobic.010G035100.1	SorBic_7
Sorghum Bicolor	>Sobic.007G142700.1	SorBic_8
Sorghum Bicolor	>Sobic.005G021000.1	SorBic_9
Sorghum Bicolor	>Sobic.009G212500.1	SorBic_10
Sorghum Bicolor	>Sobic.004G237100.1	SorBic_11
Sorghum Bicolor	>Sobic.001G392700.2	SorBic_12
Sorghum Bicolor	>Sobic.001G392700.1	SorBic_13
Sorghum Bicolor	>Sobic.001G485200.2	SorBic_14
Sorghum Bicolor	>Sobic.001G075700.1	SorBic_15
Sorghum Bicolor	>Sobic.001G448000.1	SorBic_16
Sorghum Bicolor	>Sobic.002G022600.1	SorBic_17
Sorghum Bicolor	>Sobic.001G485200.1	SorBic_18
Sorghum Bicolor	>Sobic.006G245500.1	SorBic_19
Sorghum Bicolor	>Sobic.010G215100.2	SorBic_20
Sorghum Bicolor	>Sobic.004G214300.1	SorBic_21
Sorghum Bicolor	>Sobic.003G390600.1	SorBic_22
Sphagnum fallax	>Sphfalx0341s0013.1	SphFall_1
Sphagnum fallax	>Sphfalx0341s0015.1	SphFall_2
Sphagnum fallax	>Sphfalx0090s0111.1	SphFall_3
Sphagnum fallax	>Sphfalx0001s0065.1	SphFall_4
Sphagnum fallax	>Sphfalx0024s0064.1	SphFall_5
Sphagnum fallax	>Sphfalx0228s0028.1	SphFall_6
Sphagnum fallax	>Sphfalx0000s0196.1	SphFall_7
Sphagnum fallax	>Sphfalx0063s0067.1	SphFall_8
Sphagnum fallax	>Sphfalx0052s0094.1	SphFall_9
Sphagnum fallax	>Sphfalx0009s0062.1	SphFall_10
Thellungiella Halophila	>BAJ34490.1	ThelHal_1
Thellungiella Halophila	>BAJ33872.1	ThelHal_2
Thellungiella Halophila	>BAJ33685.1	ThelHal_3
Theobroma cacao	>Thecc1EG043051t1	TheCac_1
Theobroma cacao	>Thecc1EG000665t1	TheCac_2
Theobroma cacao	>Thecc1EG022077t1	TheCac_3
Theobroma cacao	>Thecc1EG042000t1	TheCac_4
Theobroma cacao	>Thecc1EG024823t1	TheCac_5
Theobroma cacao	>Thecc1EG018386t1	TheCac_6
Theobroma cacao	>Thecc1EG038442t1	TheCac_7
Theobroma cacao	>Thecc1EG011797t1	TheCac_8
Theobroma cacao	>Thecc1EG027569t1	TheCac_10
Theobroma cacao	>Thecc1EG000974t1	TheCac_11
Theobroma cacao	>Thecc1EG040576t1	TheCac_12
Theobroma cacao	>Thecc1EG025114t1	TheCac_13
Theobroma cacao	>Thecc1EG039203t1	TheCac_14
Theobroma cacao	>Thecc1EG000844t1	TheCac_15
Theobroma cacao	>Thecc1EG034652t1	TheCac_16
Theobroma cacao	>Thecc1EG029127t1	TheCac_17
Trifolium pratense	>Tp57577_TGAC_v2_mRNA38206	TriPra_1
Trifolium pratense	>Tp57577_TGAC_v2_mRNA3055	TriPra_2
Trifolium pratense	>Tp57577_TGAC_v2_mRNA11931	TriPra_3
Trifolium pratense	>Tp57577_TGAC_v2_mRNA27806	TriPra_4
Trifolium pratense	>Tp57577_TGAC_v2_mRNA15073	TriPra_5
Trifolium pratense	>Tp57577_TGAC_v2_mRNA4438	TriPra_6
Trifolium pratense	>Tp57577_TGAC_v2_mRNA30858	TriPra_7
Trifolium pratense	>Tp57577_TGAC_v2_mRNA4392	TriPra_8
Trifolium pratense	>Tp57577_TGAC_v2_mRNA36955	TriPra_9
Trifolium pratense	>Tp57577_TGAC_v2_mRNA3443	TriPra_10
Trifolium pratense	>Tp57577_TGAC_v2_mRNA25714	TriPra_11
Trifolium pratense	>Tp57577_TGAC_v2_mRNA33594	TriPra_12
Trifolium pratense	>Tp57577_TGAC_v2_mRNA28420	TriPra_13
Trifolium pratense	>Tp57577_TGAC_v2_mRNA7063	TriPra_14
Trifolium pratense	>Tp57577_TGAC_v2_mRNA3822	TriPra_15
Trifolium pratense	>Tp57577_TGAC_v2_mRNA9640	TriPra_16
Trifolium pratense	>Tp57577_TGAC_v2_mRNA13516	TriPra_17
Trifolium pratense	>Tp57577_TGAC_v2_mRNA5629	TriPra_18
Trifolium pratense	>Tp57577_TGAC_v2_mRNA17388	TriPra_19
Trifolium pratense	>Tp57577_TGAC_v2_mRNA31232	TriPra_20
Vitis Vinifera	>GSVIVT01022081001	VitVin_1
Vitis Vinifera	>GSVIVT01025548001	VitVin_2
Vitis Vinifera	>GSVIVT01016352001	VitVin_3
Vitis Vinifera	>GSVIVT01025100001	VitVin_4
Vitis Vinifera	>GSVIVT01027345001	VitVin_5
Vitis Vinifera	>GSVIVT01004382001	VitVin_6
Vitis Vinifera	>GSVIVT01011350001	VitVin_7
Vitis Vinifera	>GSVIVT01016097001	VitVin_8
Vitis Vinifera	>GSVIVT01023697001	VitVin_9
Vitis Vinifera	>GSVIVT01009293001	VitVin_10
Vitis Vinifera	>GSVIVT01020066001	VitVin_11
Vitis Vinifera	>GSVIVT01002536001	VitVin_12
Vitis Vinifera	>GSVIVT01007388001	VitVin_13
Vitis Vinifera	>GSVIVT01016764001	VitVin_14
Vitis Vinifera	>GSVIVT01029219001	VitVin_15
Vitis Vinifera	>GSVIVT01019049001	VitVin_16
Vitis Vinifera	>GSVIVT01025307001	VitVin_17
Zea Mays	>GRMZM2G160730_T01	ZeaMay_1
Zea Mays	>GRMZM5G862109_T02	ZeaMay_2
Zea Mays	>GRMZM2G700665_T02	ZeaMay_3
Zea Mays	>GRMZM5G862109_T03	ZeaMay_4
Zea Mays	>GRMZM2G416701_T01	ZeaMay_5
Zea Mays	>GRMZM2G700665_T03	ZeaMay_6
Zea Mays	>GRMZM2G160730_T02	ZeaMay_7
Zea Mays	>GRMZM2G174784_T01	ZeaMay_8
Zea Mays	>GRMZM2G176175_T02	ZeaMay_9
Zea Mays	>GRMZM2G176175_T01	ZeaMay_10
Zea Mays	>GRMZM5G862109_T01	ZeaMay_11
Zea Mays	>GRMZM2G141219_T03	ZeaMay_12
Zea Mays	>GRMZM2G451031_T01	ZeaMay_13
Zea Mays	>GRMZM2G022359_T01	ZeaMay_14
Zea Mays	>GRMZM2G131266_T02	ZeaMay_15
Zea Mays	>GRMZM2G131266_T01	ZeaMay_16
Zea Mays	>GRMZM2G174834_T02	ZeaMay_17
Zea Mays	>GRMZM2G073982_T01	ZeaMay_18
Zea Mays	>GRMZM2G124524_T03	ZeaMay_19
Zea Mays	>GRMZM2G174834_T03	ZeaMay_20
Zea Mays	>GRMZM2G141219_T01	ZeaMay_21
Zea Mays	>GRMZM2G113078_T01	ZeaMay_22
Zea Mays	>GRMZM2G141219_T02	ZeaMay_23
Zea Mays	>GRMZM2G124524_T01	ZeaMay_24
Zea Mays	>GRMZM2G130459_T01	ZeaMay_25
Zea Mays	>GRMZM2G130459_T03	ZeaMay_26
Zea Mays	>GRMZM2G021573_T03	ZeaMay_27
Zea Mays	>GRMZM2G130459_T02	ZeaMay_28
Zea Mays	>GRMZM2G317160_T01	ZeaMay_29
Zea Mays	>GRMZM2G139082_T02	ZeaMay_30
Zea Mays	>GRMZM2G021573_T01	ZeaMay_31
Zea Mays	>GRMZM2G028151_T01	ZeaMay_32
Zea Mays	>GRMZM2G086573_T01	ZeaMay_33
Zea Mays	>GRMZM2G141638_T01	ZeaMay_34
Zea Mays	>GRMZM2G139082_T01	ZeaMay_35
Zea Mays	>GRMZM2G366434_T01	ZeaMay_36
