# Supplementary material for: A computational Evo-Devo approach for elucidating the roles of PLETHORA transcription factors in regulating root development
Source: PLoS One. 2025 Jul 31;20(7):e0327511. doi: 10.1371/journal.pone.0327511 (PMC12312886; doi:10.1371/journal.pone.0327511)
Supplement: S2 Table — The model selected for multiple sequence alignment of both whole protein sequences and the AP2-interdomain-AP2 region was the Jones-Taylor-Thornton (JTT) model with four gamma rate categories (+G4). For the AP2-interdomain-AP2 region, the selected model also included estimated amino acid frequencies (+F). This model is thought to be the most robust based on the Bayesian information criterion (BIC), Akaike information criterion (AIC), and corrected AIC (AICc). (XLSX) [file pone.0327511.s002.xlsx]

## Sheet: ST2-ModelTest
Supplementary table 2. Results of evolutionary model selection for phylogeny reconstruction.
	Information Criteria	Model	Score	Weight
Complete Sequence	BIC	JTT+G4	303311	1
	AIC	JTT+G4	291342	1
	AICc	JTT+G4	291342	1
AP2 domains only	BIC	JTT+G4+F	318006	1
	AIC	JTT+G4+F	314450	1
	AICc	JTT+G4+F	315203	1
