# Supplementary material for: A computational Evo-Devo approach for elucidating the roles of PLETHORA transcription factors in regulating root development
Source: PLoS One. 2025 Jul 31;20(7):e0327511. doi: 10.1371/journal.pone.0327511 (PMC12312886; doi:10.1371/journal.pone.0327511)
Supplement: S3 Table — The database IDs are listed in S1 Table. (XLSX) [file pone.0327511.s003.xlsx]

## Sheet: ST3-PLTs
Supplementary table 3 List of sequence identifiers of putative PLT proteins. The database IDs are mentioned in the S1 Table.
Species	Sequence
Amaranthus hypochondriacus	AmaHyp_6
Amaranthus hypochondriacus	AmaHyp_7
Amaranthus hypochondriacus	AmaHyp_8
Amaranthus hypochondriacus	AmaHyp_9
Amborella trichopoda	AmbTri_1
Amborella trichopoda	AmbTri_11
Amborella trichopoda	AmbTri_12
Amborella trichopoda	AmbTri_6
Amborella trichopoda	AmbTri_9
Ananas comosus	AnaCom_18
Ananas comosus	AnaCom_19
Ananas comosus	AnaCom_2
Ananas comosus	AnaCom_3
Ananas comosus	AnaCom_4
Aquilegia coerulea	AqCoe_14
Aquilegia coerulea	AqCoe_15
Aquilegia coerulea	AqCoe_16
Aquilegia coerulea	AqCoe_17
Arabidopsis hallerii	AraHall_11
Arabidopsis hallerii	AraHall_12
Arabidopsis hallerii	AraHall_6
Arabidopsis hallerii	AraHall_7
Arabidopsis hallerii	AraHall_8
Arabidopsis hallerii	AraHall_9
Arabidopsis lyrata	AraLyr_10
Arabidopsis lyrata	AraLyr_11
Arabidopsis lyrata	AraLyr_12
Arabidopsis lyrata	AraLyr_13
Arabidopsis lyrata	AraLyr_14
Arabidopsis lyrata	AraLyr_8
Asparagus officinalis	AspOff_1
Asparagus officinalis	AspOff_10
Asparagus officinalis	AspOff_3
Asparagus officinalis	AspOff_4
Asparagus officinalis	AspOff_5
Azolla filiculoides	AzoFil_6
Azolla filiculoides	AzoFil_7
Azolla filiculoides	AzoFil_8
Beta vulgaris	BetVul_1
Beta vulgaris	BetVul_2
Beta vulgaris	BetVul_4
Beta vulgaris	BetVul_5
Boechera stricta	BoeStri_10
Boechera stricta	BoeStri_11
Boechera stricta	BoeStri_13
Boechera stricta	BoeStri_7
Boechera stricta	BoeStri_8
Boechera stricta	BoeStri_9
Brachypodium distachyon	BraDis_12
Brachypodium distachyon	BraDis_4
Brachypodium distachyon	BraDis_5
Brachypodium distachyon	BraDis_8
Brachypodium distachyon	BraDis_9
Brassica rapa	BraRap_13
Brassica rapa	BraRap_15
Brassica rapa	BraRap_16
Brassica rapa	BraRap_17
Brassica rapa	BraRap_18
Brassica rapa	BraRap_19
Brassica rapa	BraRap_20
Brassica rapa	BraRap_21
Brassica rapa	BraRap_22
Brachypodium stacei	BraSta_15
Brachypodium stacei	BraSta_16
Brachypodium stacei	BraSta_17
Brachypodium stacei	BraSta_18
Brachypodium stacei	BraSta_19
Brachypodium stacei	BraSta_21
Capsicum annum	CapAnn_4
Capsicum annum	CapAnn_5
Capsicum annum	CapAnn_6
Capsicum annum	CapAnn_7
Capsella grandiflora	CapGran_10
Capsella grandiflora	CapGran_11
Capsella grandiflora	CapGran_12
Capsella grandiflora	CapGran_13
Capsella grandiflora	CapGran_14
Capsella grandiflora	CapGran_15
Capsella grandiflora	CapGran_9
Capsella rubella	CapRub_10
Capsella rubella	CapRub_11
Capsella rubella	CapRub_12
Capsella rubella	CapRub_13
Capsella rubella	CapRub_14
Capsella rubella	CapRub_7
Carica papaya	CarPap_10
Carica papaya	CarPap_12
Carica papaya	CarPap_13
Chenopodium quinoa	CheQui_14
Chenopodium quinoa	CheQui_15
Chenopodium quinoa	CheQui_16
Chenopodium quinoa	CheQui_5
Chenopodium quinoa	CheQui_6
Chenopodium quinoa	CheQui_8
Chenopodium quinoa	CheQui_9
Citrus clementina	CitCle_14
Citrus sinensis	CitSin_24
Citrus sinensis	CitSin_26
Coffea arabica	CoffAra_11
Coffea arabica	CoffAra_12
Coffea arabica	CoffAra_13
Coffea arabica	CoffAra_15
Coffea arabica	CoffAra_20
Coffea arabica	CoffAra_8
Coffea arabica	CoffAra_9
Cucumis sativus	CucSat_14
Cucumis sativus	CucSat_15
Cucumis sativus	CucSat_16
Cucumis sativus	CucSat_9
Daucus carota	DauCar_5
Daucus carota	DauCar_6
Eucalyptus grandis	EucGra_14
Eucalyptus grandis	EucGra_17
Eucalyptus grandis	EucGra_18
Eucalyptus grandis	EucGra_19
Fragaria vesca	FraVes_10
Fragaria vesca	FraVes_13
Fragaria vesca	FraVes_15
Fragaria vesca	FraVes_16
Glycine max	GlyMax_23
Glycine max	GlyMax_29
Glycine max	GlyMax_35
Glycine max	GlyMax_36
Glycine max	GlyMax_37
Glycine max	GlyMax_38
Glycine max	GlyMax_39
Glycine max	GlyMax_42
Glycine max	GlyMax_43
Glycine max	GlyMax_44
Glycine max	GlyMax_45
Gossypium raimondii	GosRai_25
Gossypium raimondii	GosRai_26
Gossypium raimondii	GosRai_27
Gossypium raimondii	GosRai_29
Gossypium raimondii	GosRai_30
Gossypium raimondii	GosRai_31
Gossypium hirsutum	GossHir_16
Gossypium hirsutum	GossHir_2
Gossypium hirsutum	GossHir_25
Gossypium hirsutum	GossHir_27
Gossypium hirsutum	GossHir_29
Gossypium hirsutum	GossHir_30
Gossypium hirsutum	GossHir_32
Gossypium hirsutum	GossHir_34
Gossypium hirsutum	GossHir_42
Gossypium hirsutum	GossHir_7
Isoetes spp	IsoSpp_1
Isoetes spp	IsoSpp_2
Isoetes tegetiformans	IsoTeg_1
Isoetes tegetiformans	IsoTeg_2
Kalanchoe fedtschenkoi	KalFed_13
Kalanchoe fedtschenkoi	KalFed_14
Kalanchoe fedtschenkoi	KalFed_15
Kalanchoe fedtschenkoi	KalFed_16
Kalanchoe fedtschenkoi	KalFed_17
Kalanchoe fedtschenkoi	KalFed_18
Linum usitatissimum	LinUsi_24
Linum usitatissimum	LinUsi_27
Linum usitatissimum	LinUsi_29
Linum usitatissimum	LinUsi_30
Malus domestica	MalDom_23
Malus domestica	MalDom_28
Malus domestica	MalDom_29
Malus domestica	MalDom_30
Malus domestica	MalDom_31
Malus domestica	MalDom_32
Malus domestica	MalDom_33
Malus domestica	MalDom_34
Manihot esculenta	ManEsc_17
Manihot esculenta	ManEsc_21
Manihot esculenta	ManEsc_24
Manihot esculenta	ManEsc_25
Manihot esculenta	ManEsc_26
Manihot esculenta	ManEsc_27
Manihot esculenta	ManEsc_28
Marchantia polymorpha	MarPol_4
Medicago truncatula	MedTru_17
Medicago truncatula	MedTru_23
Medicago truncatula	MedTru_24
Medicago truncatula	MedTru_25
Medicago truncatula	MedTru_26
Medicago truncatula	MedTru_27
Mimmulus guttatus	MimGut_23
Mimmulus guttatus	MimGut_25
Mimmulus guttatus	MimGut_26
Mimmulus guttatus	MimGut_27
Mimmulus guttatus	MimGut_28
Mimmulus guttatus	MimGut_29
Mimmulus guttatus	MimGut_9
Musa acuminata	MusAcu_30
Musa acuminata	MusAcu_38
Musa acuminata	MusAcu_40
Musa acuminata	MusAcu_41
Musa acuminata	MusAcu_42
Musa acuminata	MusAcu_43
Musa acuminata	MusAcu_44
Musa acuminata	MusAcu_45
Musa acuminata	MusAcu_46
Musa acuminata	MusAcu_47
Musa acuminata	MusAcu_48
Oropetium thomaeum	OroTho_12
Oropetium thomaeum	OroTho_13
Oropetium thomaeum	OroTho_14
Oropetium thomaeum	OroTho_16
Oropetium thomaeum	OroTho_17
Oryza sativa	OrySat_14
Oryza sativa	OrySat_17
Oryza sativa	OrySat_18
Oryza sativa	OrySat_19
Oryza sativa	OrySat_20
Oryza sativa	OrySat_21
Pachycereus pringlei	PacPri_1
Pachycereus pringlei	PacPri_2
Pachycereus pringlei	PacPri_3
Pachycereus pringlei	PacPri_4
Pachycereus pringlei	PacPri_5
Panicum hallii	PanHall_16
Panicum hallii	PanHall_17
Panicum hallii	PanHall_19
Panicum hallii	PanHall_21
Panicum hallii	PanHall_22
Panicum hallii	PanHall_25
Panicum virgatum	PanVir_24
Panicum virgatum	PanVir_25
Panicum virgatum	PanVir_26
Panicum virgatum	PanVir_27
Panicum virgatum	PanVir_28
Panicum virgatum	PanVir_30
Panicum virgatum	PanVir_31
Panicum virgatum	PanVir_32
Panicum virgatum	PanVir_34
Panicum virgatum	PanVir_35
Panicum virgatum	PanVir_37
Phaseolus vulgaris	PhaVul_11
Phaseolus vulgaris	PhaVul_6
Phaseolus vulgaris	PhaVul_7
Phaseolus vulgaris	PhaVul_8
Phaseolus vulgaris	PhaVul_9
Physcomitrella patens	PhyPat_13
Physcomitrella patens	PhyPat_14
Physcomitrella patens	PhyPat_15
Physcomitrella patens	PhyPat_9
Arabidopsis thaliana	PLT1
Arabidopsis thaliana	PLT2
Arabidopsis thaliana	PLT3
Arabidopsis thaliana	PLT4
Arabidopsis thaliana	PLT5
Arabidopsis thaliana	PLT7
Populus trichocarpa	PopTri_10
Populus trichocarpa	PopTri_11
Populus trichocarpa	PopTri_12
Populus trichocarpa	PopTri_13
Populus trichocarpa	PopTri_14
Populus trichocarpa	PopTri_8
Populus trichocarpa	PopTri_9
Prunus persica	PruPer_14
Prunus persica	PruPer_15
Prunus persica	PruPer_16
Prunus persica	PruPer_17
Ricinus communis	RicCom_10
Ricinus communis	RicCom_11
Ricinus communis	RicCom_14
Salvinia cuculata	SalCuc_3
Salvinia cuculata	SalCuc_4
Salvinia cuculata	SalCuc_6
Selaginella moellendorffii	SelMoe_7
Selaginella moellendorffii	SelMoe_8
Selaginella moellendorffii	SelMoe_9
Solanum lycopersicum	SolLyc_3
Solanum lycopersicum	SolLyc_5
Solanum lycopersicum	SolLyc_6
Solanum lycopersicum	SolLyc_7
Solanum lycopersicum	SolLyc_8
Solanum tuberosum	SolTub_2
Solanum tuberosum	SolTub_3
Solanum tuberosum	SolTub_4
Solanum tuberosum	SolTub_8
Solanum tuberosum	SolTub_9
Sorghum bicolor	SorBic_12
Sorghum bicolor	SorBic_13
Sorghum bicolor	SorBic_19
Sorghum bicolor	SorBic_20
Sorghum bicolor	SorBic_21
Sorghum bicolor	SorBic_22
Sphagnum fallax	SphFall_10
Sphagnum fallax	SphFall_7
Sphagnum fallax	SphFall_8
Sphagnum fallax	SphFall_9
Theobroma cacao	TheCac_11
Theobroma cacao	TheCac_12
Theobroma cacao	TheCac_13
Theobroma cacao	TheCac_14
Thellungiella halophila	ThelHal_1
Trifolium pratense	TriPra_12
Trifolium pratense	TriPra_13
Trifolium pratense	TriPra_14
Trifolium pratense	TriPra_18
Trifolium pratense	TriPra_19
Trifolium pratense	TriPra_7
Vitis vinifera	VitVin_12
Vitis vinifera	VitVin_15
Vitis vinifera	VitVin_16
Vitis vinifera	VitVin_17
Vitis vinifera	VitVin_6
Zea mays	ZeaMay_29
Zea mays	ZeaMay_30
Zea mays	ZeaMay_33
Zea mays	ZeaMay_34
Zea mays	ZeaMay_35
Zea mays	ZeaMay_36
