# Supplementary material for: A computational Evo-Devo approach for elucidating the roles of PLETHORA transcription factors in regulating root development
Source: PLoS One. 2025 Jul 31;20(7):e0327511. doi: 10.1371/journal.pone.0327511 (PMC12312886; doi:10.1371/journal.pone.0327511)
Supplement: S4 Table — (XLSX) [file pone.0327511.s004.xlsx]

## Sheet: ST4-DEGs
Supplementary table 4. Differentially expressed genes in paired comparisons between the meristematic (MZ), elongation (EZ), and differentiation (DZ) root zones of selected species.
	MZ vs DZ		MZ vs EZ		DZ vs EZ		DEGs specific to
Species	Upregulated	Downregulated	Upregulated	Downregulated	Upregulated	Downregulated	MZ	DZ	EZ
Arabidopsis thaliana	7639	8707	6057	6919	6211	4594	5086	5357	1412
Solanum lycopersicum	7819	9279	7340	8128	6831	5047	5789	5270	2090
Cucumis sativus	5049	5522	4445	4595	3950	3456	3854	3434	903
Glycine max	9185	12197	6255	8924	124	234	5456	111	31
Zea mays	9413	10833	7098	7082	8816	7329	5552	7347	1402
Oryza sativa	6380	8415	3730	3681	5033	3373	3242	4483	138
Raw data taken from Huang and Schiefelbein (2015) (42).
DEGs: Differentially expressed genes
