# Supplementary material for: A computational Evo-Devo approach for elucidating the roles of PLETHORA transcription factors in regulating root development
Source: PLoS One. 2025 Jul 31;20(7):e0327511. doi: 10.1371/journal.pone.0327511 (PMC12312886; doi:10.1371/journal.pone.0327511)
Supplement: S5 Table — (XLSX) [file pone.0327511.s005.xlsx]

## Sheet: ST5-Interaction table
Supplementary table 5. Interactions included in the PLT-regulated network.
Source	Interaction	Target
AT3G20840	A	AT1G01110
AT1G51190	A	AT1G01110
AT3G20840	R	AT1G01320
AT3G20840	A	AT1G02370
AT5G10510	A	AT1G02370
AT5G17430	A	AT1G02370
AT5G57390	A	AT1G02370
AT5G65510	A	AT1G02370
AT3G20840	A	AT1G02690
AT5G10510	A	AT1G02690
AT5G17430	A	AT1G02690
AT3G20840	A	AT1G02870
AT1G51190	A	AT1G02870
AT5G17430	A	AT1G02870
AT5G65510	A	AT1G02870
AT3G20840	A	AT1G03110
AT5G17430	A	AT1G03110
AT3G20840	A	AT1G03760
AT5G17430	A	AT1G03760
AT5G57390	A	AT1G03760
AT5G65510	A	AT1G03760
AT3G20840	A	AT1G04590
AT5G17430	A	AT1G04590
AT3G20840	A	AT1G04945
AT5G10510	A	AT1G04945
AT5G17430	A	AT1G04945
AT5G65510	A	AT1G04945
AT3G20840	A	AT1G06380
AT5G17430	A	AT1G06380
AT5G65510	A	AT1G06380
AT3G20840	A	AT1G06590
AT5G17430	A	AT1G06590
AT5G65510	A	AT1G06590
AT3G20840	A	AT1G08580
AT5G17430	A	AT1G08580
AT3G20840	A	AT1G08610
AT5G17430	A	AT1G08610
AT5G65510	A	AT1G08610
AT3G20840	A	AT1G09450
AT5G65510	A	AT1G09450
AT3G20840	A	AT1G10270
AT5G17430	A	AT1G10270
AT5G57390	A	AT1G10270
AT5G65510	A	AT1G10270
AT3G20840	A	AT1G10490
AT1G51190	A	AT1G10490
AT5G17430	A	AT1G10490
AT5G65510	A	AT1G10490
AT3G20840	A	AT1G12020
AT5G10510	A	AT1G12020
AT5G17430	A	AT1G12020
AT5G57390	A	AT1G12020
AT5G65510	A	AT1G12020
AT3G20840	A	AT1G12830
AT3G20840	A	AT1G13030
AT5G17430	A	AT1G13030
AT5G65510	A	AT1G13030
AT5G10510	A	AT1G13160
AT5G17430	A	AT1G13160
AT1G51190	A	AT1G13410
AT3G20840	A	AT1G15230
AT1G51190	A	AT1G15230
AT5G65510	A	AT1G15230
AT3G20840	A	AT1G15420
AT5G17430	A	AT1G15420
AT5G65510	A	AT1G15420
AT3G20840	A	AT1G15440
AT5G17430	A	AT1G15440
AT5G57390	A	AT1G15440
AT5G65510	A	AT1G15440
AT3G20840	A	AT1G15940
AT5G65510	A	AT1G15940
AT3G20840	A	AT1G16070
AT1G51190	A	AT1G16070
AT5G10510	A	AT1G16070
AT5G17430	A	AT1G16070
AT5G65510	A	AT1G16070
AT5G17430	A	AT1G16830
AT3G20840	A	AT1G17140
AT3G20840	A	AT1G17460
AT1G51190	A	AT1G17460
AT5G10510	A	AT1G17460
AT5G17430	A	AT1G17460
AT5G57390	A	AT1G17460
AT5G65510	A	AT1G17460
AT3G20840	A	AT1G18370
AT5G10510	A	AT1G18800
AT5G17430	A	AT1G18800
AT5G57390	A	AT1G18800
AT3G20840	A	AT1G18850
AT5G10510	A	AT1G18850
AT5G17430	A	AT1G18850
AT5G57390	A	AT1G18850
AT5G65510	A	AT1G18850
AT3G20840	A	AT1G19850
AT1G51190	A	AT1G19850
AT5G17430	A	AT1G19850
AT5G65510	A	AT1G19850
AT3G20840	A	AT1G20370
AT5G10510	A	AT1G20370
AT5G17430	A	AT1G20370
AT5G65510	A	AT1G20370
AT3G20840	A	AT1G21090
AT1G51190	A	AT1G21090
AT5G10510	A	AT1G21090
AT5G17430	A	AT1G21090
AT5G57390	A	AT1G21090
AT5G65510	A	AT1G21090
AT5G17430	A	AT1G22270
AT5G65510	A	AT1G22880
AT3G20840	A	AT1G23100
AT1G51190	A	AT1G23100
AT5G10510	A	AT1G23100
AT5G17430	A	AT1G23100
AT5G57390	A	AT1G23100
AT5G65510	A	AT1G23100
AT3G20840	A	AT1G23280
AT5G10510	A	AT1G23280
AT5G17430	A	AT1G23280
AT5G57390	A	AT1G23280
AT5G65510	A	AT1G23280
AT3G20840	A	AT1G26470
AT1G51190	A	AT1G26470
AT5G17430	A	AT1G26470
AT5G65510	A	AT1G26470
AT3G20840	A	AT1G26680
AT1G51190	A	AT1G26680
AT5G65510	A	AT1G26680
AT3G20840	A	AT1G27050
AT5G17430	A	AT1G27050
AT5G65510	A	AT1G27050
AT3G20840	A	AT1G27090
AT3G20840	A	AT1G27680
AT1G51190	A	AT1G27680
AT5G17430	A	AT1G27680
AT5G65510	A	AT1G27680
AT3G20840	A	AT1G28210
AT5G65510	A	AT1G28210
AT3G20840	A	AT1G28395
AT5G17430	A	AT1G28395
AT5G65510	A	AT1G28395
AT3G20840	A	AT1G29900
AT5G65510	A	AT1G29900
AT5G17430	A	AT1G29940
AT3G20840	A	AT1G29980
AT5G17430	A	AT1G29980
AT5G65510	A	AT1G29980
AT3G20840	A	AT1G30600
AT1G51190	A	AT1G30600
AT3G20840	A	AT1G31010
AT1G51190	A	AT1G31010
AT5G10510	A	AT1G31010
AT5G17430	A	AT1G31010
AT5G65510	A	AT1G31010
AT3G20840	A	AT1G31660
AT5G17430	A	AT1G31660
AT3G20840	A	AT1G31760
AT1G51190	A	AT1G31760
AT5G10510	A	AT1G31760
AT5G17430	A	AT1G31760
AT5G65510	A	AT1G31760
AT5G17430	A	AT1G31970
AT3G20840	A	AT1G32580
AT5G17430	A	AT1G32580
AT5G65510	A	AT1G32580
AT3G20840	A	AT1G32900
AT5G10510	A	AT1G32900
AT5G17430	A	AT1G32900
AT5G57390	A	AT1G32900
AT5G65510	A	AT1G32900
AT3G20840	A	AT1G34110
AT1G51190	A	AT1G34110
AT5G10510	A	AT1G34110
AT5G65510	A	AT1G34110
AT3G20840	A	AT1G34160
AT5G17430	A	AT1G34160
AT5G65510	A	AT1G34160
AT3G20840	A	AT1G34380
AT5G10510	A	AT1G34380
AT5G17430	A	AT1G34380
AT5G57390	A	AT1G34380
AT5G65510	A	AT1G34380
AT5G17430	A	AT1G42440
AT3G20840	A	AT1G44900
AT5G65510	A	AT1G44900
AT3G20840	A	AT1G45110
AT5G10510	A	AT1G45110
AT5G17430	A	AT1G45110
AT5G65510	A	AT1G45110
AT3G20840	A	AT1G47270
AT5G65510	A	AT1G47270
AT3G20840	A	AT1G47670
AT5G65510	A	AT1G47670
AT5G17430	A	AT1G48920
AT5G17430	A	AT1G49540
AT3G20840	A	AT1G49910
AT5G65510	A	AT1G49910
AT3G20840	A	AT1G50110
AT1G51190	A	AT1G50110
AT5G10510	A	AT1G50110
AT5G17430	A	AT1G50110
AT5G57390	A	AT1G50110
AT5G65510	A	AT1G50110
AT5G17430	A	AT1G50840
AT3G20840	A	AT1G53070
AT1G51190	A	AT1G53070
AT5G10510	A	AT1G53070
AT5G17430	A	AT1G53070
AT5G57390	A	AT1G53070
AT5G65510	A	AT1G53070
AT3G20840	A	AT1G53200
AT5G17430	A	AT1G53200
AT3G20840	A	AT1G53345
AT3G20840	A	AT1G53460
AT5G17430	A	AT1G53460
AT5G65510	A	AT1G53460
AT3G20840	R	AT1G53690
AT5G10510	R	AT1G53690
AT5G65510	R	AT1G53690
AT3G20840	A	AT1G53860
AT1G51190	A	AT1G53860
AT5G65510	A	AT1G53860
AT3G20840	A	AT1G54960
AT3G20840	A	AT1G55040
AT5G65510	A	AT1G55040
AT3G20840	A	AT1G55930
AT5G17430	A	AT1G55930
AT3G20840	A	AT1G56110
AT5G10510	A	AT1G56110
AT5G17430	A	AT1G56110
AT5G65510	A	AT1G56110
AT3G20840	A	AT1G56170
AT3G20840	A	AT1G56680
AT1G51190	A	AT1G56680
AT5G10510	A	AT1G56680
AT5G17430	A	AT1G56680
AT5G57390	A	AT1G56680
AT5G65510	A	AT1G56680
AT3G20840	A	AT1G59660
AT5G17430	A	AT1G60080
AT3G20840	A	AT1G60770
AT5G10510	A	AT1G60770
AT5G17430	A	AT1G60770
AT5G57390	A	AT1G60770
AT5G65510	A	AT1G60770
AT3G20840	A	AT1G61460
AT3G20840	A	AT1G61570
AT5G17430	A	AT1G61570
AT5G57390	A	AT1G61570
AT3G20840	A	AT1G62150
AT5G17430	A	AT1G62150
AT5G65510	A	AT1G62150
AT5G10510	A	AT1G62500
AT5G17430	A	AT1G62500
AT3G20840	A	AT1G63160
AT5G65510	A	AT1G63160
AT3G20840	A	AT1G63810
AT5G17430	A	AT1G63810
AT5G57390	A	AT1G63810
AT5G65510	A	AT1G63810
AT3G20840	A	AT1G64600
AT1G51190	A	AT1G64600
AT5G10510	A	AT1G64600
AT5G17430	A	AT1G64600
AT5G57390	A	AT1G64600
AT5G65510	A	AT1G64600
AT3G20840	A	AT1G66250
AT1G51190	A	AT1G66250
AT5G10510	A	AT1G66250
AT5G17430	A	AT1G66250
AT5G57390	A	AT1G66250
AT5G65510	A	AT1G66250
AT3G20840	A	AT1G67120
AT1G51190	A	AT1G67120
AT5G10510	A	AT1G67120
AT5G17430	A	AT1G67120
AT5G57390	A	AT1G67120
AT5G65510	A	AT1G67120
AT3G20840	A	AT1G67630
AT5G10510	A	AT1G67630
AT5G17430	A	AT1G67630
AT5G65510	A	AT1G67630
AT3G20840	A	AT1G67660
AT5G17430	A	AT1G67660
AT3G20840	A	AT1G68640
AT1G51190	A	AT1G68640
AT5G10510	A	AT1G68640
AT5G17430	A	AT1G68640
AT5G57390	A	AT1G68640
AT5G65510	A	AT1G68640
AT3G20840	A	AT1G68990
AT5G10510	A	AT1G68990
AT5G17430	A	AT1G68990
AT5G65510	A	AT1G68990
AT5G17430	A	AT1G69070
AT5G65510	A	AT1G69070
AT3G20840	A	AT1G69380
AT5G10510	A	AT1G69380
AT5G17430	A	AT1G69380
AT5G65510	A	AT1G69380
AT3G20840	A	AT1G71350
AT3G20840	A	AT1G71850
AT5G10510	A	AT1G71850
AT5G17430	A	AT1G71850
AT5G57390	A	AT1G71850
AT5G65510	A	AT1G71850
AT3G20840	A	AT1G72040
AT5G17430	A	AT1G72040
AT3G20840	A	AT1G72670
AT5G65510	A	AT1G72670
AT3G20840	A	AT1G73590
AT1G51190	A	AT1G73590
AT5G10510	A	AT1G73590
AT5G17430	A	AT1G73590
AT5G57390	A	AT1G73590
AT5G65510	A	AT1G73590
AT3G20840	A	AT1G74240
AT5G17430	A	AT1G74260
AT3G20840	A	AT1G74560
AT5G17430	A	AT1G74560
AT5G57390	A	AT1G74560
AT5G65510	A	AT1G74560
AT3G20840	A	AT1G75580
AT1G51190	A	AT1G75580
AT5G10510	A	AT1G75580
AT5G17430	A	AT1G75580
AT5G57390	A	AT1G75580
AT5G65510	A	AT1G75580
AT3G20840	A	AT1G75670
AT5G17430	A	AT1G75670
AT3G20840	A	AT1G76540
AT3G20840	A	AT1G77230
AT3G20840	A	AT1G77570
AT5G17430	A	AT1G77570
AT3G20840	A	AT1G78650
AT3G20840	A	AT1G79150
AT5G10510	A	AT1G79150
AT5G17430	A	AT1G79150
AT5G57390	A	AT1G79150
AT5G65510	A	AT1G79150
AT3G20840	A	AT1G79470
AT5G10510	A	AT1G79470
AT5G17430	A	AT1G79470
AT5G57390	A	AT1G79470
AT5G65510	A	AT1G79470
AT3G20840	A	AT1G79490
AT5G17430	A	AT1G79490
AT5G57390	A	AT1G79490
AT5G65510	A	AT1G79490
AT5G17430	A	AT1G80480
AT3G20840	A	AT2G01210
AT1G51190	A	AT2G01210
AT5G10510	A	AT2G01210
AT5G17430	A	AT2G01210
AT5G57390	A	AT2G01210
AT5G65510	A	AT2G01210
AT3G20840	A	AT2G01640
AT5G10510	A	AT2G01640
AT5G17430	A	AT2G01640
AT5G57390	A	AT2G01640
AT3G20840	A	AT2G03830
AT1G51190	A	AT2G03830
AT5G10510	A	AT2G03830
AT5G17430	A	AT2G03830
AT5G57390	A	AT2G03830
AT5G65510	A	AT2G03830
AT3G20840	A	AT2G04025
AT1G51190	A	AT2G04025
AT5G10510	A	AT2G04025
AT5G65510	A	AT2G04025
AT3G20840	A	AT2G04030
AT3G20840	A	AT2G06040
AT5G65510	A	AT2G06040
AT3G20840	A	AT2G07170
AT1G51190	A	AT2G07170
AT5G17430	A	AT2G07170
AT5G57390	A	AT2G07170
AT5G65510	A	AT2G07170
AT3G20840	A	AT2G14860
AT1G51190	A	AT2G14860
AT5G65510	A	AT2G14860
AT3G20840	A	AT2G16570
AT1G51190	A	AT2G16570
AT5G10510	A	AT2G16570
AT5G17430	A	AT2G16570
AT5G57390	A	AT2G16570
AT5G65510	A	AT2G16570
AT3G20840	A	AT2G16780
AT5G10510	A	AT2G16780
AT5G17430	A	AT2G16780
AT5G57390	A	AT2G16780
AT5G65510	A	AT2G16780
AT3G20840	A	AT2G17670
AT5G17430	A	AT2G17670
AT5G65510	A	AT2G17670
AT3G20840	A	AT2G18220
AT1G51190	A	AT2G18220
AT5G10510	A	AT2G18220
AT5G17430	A	AT2G18220
AT5G57390	A	AT2G18220
AT5G65510	A	AT2G18220
AT3G20840	A	AT2G18330
AT3G20840	A	AT2G18520
AT5G10510	A	AT2G18520
AT5G17430	A	AT2G18520
AT5G57390	A	AT2G18520
AT5G65510	A	AT2G18520
AT3G20840	A	AT2G18950
AT1G51190	A	AT2G18950
AT5G65510	A	AT2G18950
AT3G20840	A	AT2G19480
AT5G17430	A	AT2G19480
AT3G20840	A	AT2G21050
AT1G51190	A	AT2G21050
AT5G10510	A	AT2G21050
AT5G17430	A	AT2G21050
AT5G65510	A	AT2G21050
AT5G17430	A	AT2G21440
AT3G20840	A	AT2G21590
AT3G20840	A	AT2G21790
AT5G10510	A	AT2G21790
AT5G17430	A	AT2G21790
AT5G57390	A	AT2G21790
AT5G65510	A	AT2G21790
AT5G17430	A	AT2G22400
AT5G65510	A	AT2G22400
AT3G20840	A	AT2G25270
AT3G20840	A	AT2G26180
AT1G51190	A	AT2G26180
AT5G10510	A	AT2G26180
AT5G17430	A	AT2G26180
AT5G57390	A	AT2G26180
AT5G65510	A	AT2G26180
AT1G51190	A	AT2G26440
AT5G10510	A	AT2G26440
AT5G65510	A	AT2G26440
AT3G20840	A	AT2G26760
AT5G65510	A	AT2G27590
AT3G20840	A	AT2G28130
AT5G65510	A	AT2G28130
AT3G20840	A	AT2G28190
AT3G20840	A	AT2G28450
AT5G17430	A	AT2G28450
AT3G20840	A	AT2G29540
AT5G10510	A	AT2G29540
AT5G17430	A	AT2G29540
AT5G57390	A	AT2G29540
AT5G65510	A	AT2G29540
AT3G20840	A	AT2G29760
AT5G17430	A	AT2G29760
AT5G57390	A	AT2G29760
AT5G65510	A	AT2G29760
AT3G20840	A	AT2G30000
AT5G17430	A	AT2G31660
AT3G20840	A	AT2G31725
AT5G10510	A	AT2G31725
AT5G17430	A	AT2G31725
AT5G57390	A	AT2G31725
AT5G65510	A	AT2G31725
AT3G20840	A	AT2G34260
AT1G51190	A	AT2G34260
AT5G10510	A	AT2G34260
AT5G17430	A	AT2G34260
AT5G57390	A	AT2G34260
AT5G65510	A	AT2G34260
AT3G20840	A	AT2G34570
AT5G10510	A	AT2G34570
AT5G17430	A	AT2G34570
AT5G57390	A	AT2G34570
AT5G65510	A	AT2G34570
AT5G17430	A	AT2G34750
AT3G20840	A	AT2G34900
AT1G51190	A	AT2G34900
AT5G10510	A	AT2G34900
AT5G17430	A	AT2G34900
AT5G65510	A	AT2G34900
AT3G20840	A	AT2G35750
AT1G51190	A	AT2G35750
AT5G10510	A	AT2G35750
AT5G17430	A	AT2G35750
AT3G20840	A	AT2G36010
AT5G65510	A	AT2G36010
AT3G20840	A	AT2G36200
AT5G17430	A	AT2G36200
AT5G65510	A	AT2G36200
AT3G20840	A	AT2G37210
AT1G51190	A	AT2G37210
AT5G10510	A	AT2G37210
AT5G17430	A	AT2G37210
AT5G57390	A	AT2G37210
AT5G65510	A	AT2G37210
AT3G20840	A	AT2G37390
AT3G20840	A	AT2G37400
AT5G17430	A	AT2G37400
AT5G65510	A	AT2G37400
AT3G20840	A	AT2G37990
AT5G17430	A	AT2G37990
AT5G65510	A	AT2G37990
AT3G20840	A	AT2G39020
AT5G17430	A	AT2G39020
AT5G65510	A	AT2G39020
AT3G20840	A	AT2G39795
AT3G20840	A	AT2G40360
AT5G10510	A	AT2G40360
AT5G17430	A	AT2G40360
AT5G17430	A	AT2G40430
AT5G10510	A	AT2G41990
AT5G17430	A	AT2G41990
AT5G57390	A	AT2G41990
AT5G65510	A	AT2G41990
AT3G20840	A	AT2G43530
AT1G51190	A	AT2G43530
AT5G10510	A	AT2G43530
AT5G65510	A	AT2G43530
AT3G20840	A	AT2G43780
AT5G17430	A	AT2G43780
AT5G65510	A	AT2G43780
AT3G20840	A	AT2G43800
AT1G51190	A	AT2G43800
AT5G17430	A	AT2G43800
AT5G57390	A	AT2G43800
AT5G65510	A	AT2G43800
AT5G10510	A	AT2G44510
AT5G17430	A	AT2G44510
AT5G57390	A	AT2G44510
AT5G65510	A	AT2G44510
AT3G20840	A	AT2G45340
AT1G51190	A	AT2G45340
AT5G65510	A	AT2G45340
AT5G17430	A	AT2G45440
AT3G20840	A	AT2G45520
AT5G17430	A	AT2G45520
AT5G65510	A	AT2G45520
AT3G20840	A	AT2G46850
AT1G51190	A	AT2G46850
AT5G65510	A	AT2G46850
AT3G20840	A	AT2G47790
AT5G10510	A	AT2G47790
AT5G17430	A	AT2G47790
AT5G65510	A	AT2G47790
AT3G20840	A	AT2G47990
AT5G10510	A	AT2G47990
AT5G17430	A	AT2G47990
AT5G57390	A	AT2G47990
AT5G65510	A	AT2G47990
AT5G65510	A	AT3G01410
AT3G20840	A	AT3G01840
AT1G51190	A	AT3G01840
AT5G65510	A	AT3G01840
AT3G20840	A	AT3G02210
AT1G51190	A	AT3G02210
AT5G10510	A	AT3G02210
AT5G17430	A	AT3G02210
AT5G57390	A	AT3G02210
AT5G65510	A	AT3G02210
AT3G20840	A	AT3G02220
AT5G17430	A	AT3G02220
AT5G65510	A	AT3G02220
AT3G20840	A	AT3G02490
AT5G17430	A	AT3G02490
AT5G65510	A	AT3G02490
AT3G20840	A	AT3G03920
AT5G10510	A	AT3G03920
AT5G17430	A	AT3G03920
AT5G57390	A	AT3G03920
AT5G65510	A	AT3G03920
AT3G20840	A	AT3G03950
AT5G17430	A	AT3G03950
AT5G65510	A	AT3G03950
AT3G20840	A	AT3G04820
AT5G10510	A	AT3G04820
AT5G17430	A	AT3G04820
AT5G57390	A	AT3G04820
AT5G65510	A	AT3G04820
AT5G10510	A	AT3G05190
AT3G20840	A	AT3G05330
AT5G65510	A	AT3G05330
AT3G20840	A	AT3G06530
AT5G10510	A	AT3G06530
AT5G17430	A	AT3G06530
AT5G57390	A	AT3G06530
AT5G65510	A	AT3G06530
AT3G20840	A	AT3G06790
AT3G20840	A	AT3G06930
AT5G17430	A	AT3G06930
AT3G20840	A	AT3G07050
AT5G10510	A	AT3G07050
AT5G17430	A	AT3G07050
AT5G57390	A	AT3G07050
AT5G65510	A	AT3G07050
AT3G20840	A	AT3G07590
AT5G10510	A	AT3G07590
AT5G17430	A	AT3G07590
AT5G57390	A	AT3G07590
AT5G65510	A	AT3G07590
AT5G17430	A	AT3G07630
AT3G20840	A	AT3G09720
AT5G17430	A	AT3G09720
AT5G57390	A	AT3G09720
AT5G65510	A	AT3G09720
AT3G20840	A	AT3G10780
AT1G51190	A	AT3G10780
AT5G65510	A	AT3G10780
AT3G20840	A	AT3G11220
AT3G20840	A	AT3G11520
AT5G65510	A	AT3G11520
AT3G20840	A	AT3G12170
AT5G57390	A	AT3G12170
AT5G65510	A	AT3G12170
AT3G20840	A	AT3G12770
AT5G10510	A	AT3G12770
AT5G17430	A	AT3G12770
AT5G57390	A	AT3G12770
AT5G65510	A	AT3G12770
AT3G20840	A	AT3G12860
AT1G51190	A	AT3G12860
AT5G10510	A	AT3G12860
AT5G17430	A	AT3G12860
AT5G57390	A	AT3G12860
AT5G65510	A	AT3G12860
AT3G20840	A	AT3G13150
AT1G51190	A	AT3G13150
AT5G17430	A	AT3G13150
AT5G65510	A	AT3G13150
AT3G20840	A	AT3G13222
AT1G51190	A	AT3G13222
AT5G17430	A	AT3G13222
AT5G65510	A	AT3G13222
AT3G20840	A	AT3G13350
AT5G65510	A	AT3G13350
AT3G20840	A	AT3G13940
AT5G10510	A	AT3G13940
AT5G17430	A	AT3G13940
AT5G57390	A	AT3G13940
AT5G65510	A	AT3G13940
AT3G20840	A	AT3G14360
AT5G10510	A	AT3G14360
AT5G17430	A	AT3G14360
AT5G57390	A	AT3G14360
AT5G65510	A	AT3G14360
AT3G20840	A	AT3G14890
AT1G51190	A	AT3G14890
AT5G10510	A	AT3G14890
AT5G17430	A	AT3G14890
AT5G57390	A	AT3G14890
AT5G65510	A	AT3G14890
AT3G20840	A	AT3G15000
AT5G17430	A	AT3G15000
AT5G65510	A	AT3G15000
AT3G20840	A	AT3G15080
AT5G17430	A	AT3G15080
AT5G65510	A	AT3G15080
AT3G20840	R	AT3G15570
AT1G51190	R	AT3G15570
AT5G17430	A	AT3G15590
AT3G20840	A	AT3G15680
AT1G51190	A	AT3G15680
AT5G10510	A	AT3G15680
AT5G17430	A	AT3G15680
AT5G57390	A	AT3G15680
AT5G65510	A	AT3G15680
AT3G20840	A	AT3G15720
AT1G51190	A	AT3G15720
AT5G10510	A	AT3G15720
AT5G17430	A	AT3G15720
AT5G57390	A	AT3G15720
AT5G65510	A	AT3G15720
AT3G20840	A	AT3G16730
AT5G65510	A	AT3G16730
AT3G20840	A	AT3G16810
AT1G51190	A	AT3G16810
AT5G17430	A	AT3G16810
AT5G65510	A	AT3G16810
AT5G17430	A	AT3G16840
AT3G20840	A	AT3G17360
AT3G20840	A	AT3G17590
AT5G10510	A	AT3G17590
AT5G17430	A	AT3G17590
AT5G57390	A	AT3G17590
AT5G65510	A	AT3G17590
AT3G20840	A	AT3G18524
AT5G65510	A	AT3G18524
AT5G17430	A	AT3G18600
AT3G20840	A	AT3G18610
AT1G51190	A	AT3G18610
AT5G17430	A	AT3G18610
AT5G57390	A	AT3G18610
AT5G65510	A	AT3G18610
AT3G20840	A	AT3G19440
AT5G10510	A	AT3G19440
AT5G17430	A	AT3G19440
AT5G57390	A	AT3G19440
AT5G65510	A	AT3G19440
AT1G51190	A	AT3G19500
AT3G20840	A	AT3G21110
AT5G10510	A	AT3G21110
AT5G17430	A	AT3G21110
AT5G57390	A	AT3G21110
AT5G65510	A	AT3G21110
AT3G20840	A	AT3G21480
AT5G17430	A	AT3G21480
AT5G65510	A	AT3G21480
AT3G20840	A	AT3G21540
AT1G51190	A	AT3G21540
AT5G10510	A	AT3G21540
AT5G17430	A	AT3G21540
AT5G57390	A	AT3G21540
AT5G65510	A	AT3G21540
AT3G20840	A	AT3G23830
AT5G10510	A	AT3G23830
AT5G17430	A	AT3G23830
AT5G57390	A	AT3G23830
AT5G65510	A	AT3G23830
AT3G20840	A	AT3G24080
AT5G17430	A	AT3G24080
AT3G20840	A	AT3G25940
AT5G10510	A	AT3G25940
AT5G17430	A	AT3G25940
AT5G57390	A	AT3G25940
AT3G20840	A	AT3G25980
AT3G20840	A	AT3G26410
AT5G10510	A	AT3G26410
AT5G17430	A	AT3G26410
AT5G57390	A	AT3G26410
AT5G65510	A	AT3G26410
AT3G20840	A	AT3G26850
AT5G17430	A	AT3G26850
AT5G65510	A	AT3G26850
AT1G51190	A	AT3G30350
AT3G20840	A	AT3G43210
AT3G20840	A	AT3G43920
AT3G20840	A	AT3G44050
AT3G20840	A	AT3G48710
AT5G65510	A	AT3G48710
AT5G17430	A	AT3G49240
AT3G20840	A	AT3G49320
AT1G51190	A	AT3G49320
AT5G10510	A	AT3G49320
AT5G17430	A	AT3G49320
AT5G57390	A	AT3G49320
AT5G65510	A	AT3G49320
AT3G20840	A	AT3G49660
AT3G20840	A	AT3G51530
AT3G20840	R	AT3G51870
AT3G20840	A	AT3G53190
AT5G10510	A	AT3G53190
AT5G17430	A	AT3G53190
AT3G20840	A	AT3G53940
AT5G10510	A	AT3G53940
AT5G17430	A	AT3G53940
AT5G57390	A	AT3G53940
AT5G65510	A	AT3G53940
AT5G17430	A	AT3G55400
AT3G20840	A	AT3G55510
AT5G10510	A	AT3G55510
AT5G17430	A	AT3G55510
AT5G57390	A	AT3G55510
AT5G65510	A	AT3G55510
AT3G20840	A	AT3G56070
AT5G10510	A	AT3G56070
AT5G17430	A	AT3G56070
AT5G57390	A	AT3G56070
AT5G65510	A	AT3G56070
AT3G20840	A	AT3G56270
AT5G65510	A	AT3G56270
AT3G20840	A	AT3G56330
AT3G20840	A	AT3G56490
AT1G51190	A	AT3G56490
AT3G20840	A	AT3G56690
AT5G65510	A	AT3G56900
AT3G20840	A	AT3G57150
AT5G10510	A	AT3G57150
AT5G17430	A	AT3G57150
AT5G57390	A	AT3G57150
AT5G65510	A	AT3G57150
AT3G20840	A	AT3G57860
AT3G20840	A	AT3G57940
AT5G10510	A	AT3G57940
AT5G17430	A	AT3G57940
AT5G57390	A	AT3G57940
AT5G65510	A	AT3G57940
AT3G20840	A	AT3G58660
AT5G10510	A	AT3G58660
AT5G17430	A	AT3G58660
AT5G57390	A	AT3G58660
AT5G65510	A	AT3G58660
AT3G20840	A	AT3G59670
AT1G51190	A	AT3G59670
AT5G10510	A	AT3G59670
AT5G17430	A	AT3G59670
AT5G57390	A	AT3G59670
AT5G65510	A	AT3G59670
AT3G20840	A	AT3G61620
AT5G17430	A	AT3G61620
AT5G65510	A	AT3G61620
AT3G20840	A	AT3G62100
AT1G51190	A	AT3G62100
AT5G17430	A	AT3G62100
AT5G65510	A	AT3G62100
AT5G17430	A	AT3G62310
AT5G65510	A	AT3G62310
AT3G20840	A	AT3G63130
AT1G51190	A	AT4G00200
AT3G20840	A	AT4G01460
AT5G17430	A	AT4G01460
AT5G65510	A	AT4G01460
AT3G20840	A	AT4G01790
AT5G17430	A	AT4G01790
AT5G65510	A	AT4G01790
AT3G20840	A	AT4G02460
AT5G17430	A	AT4G02460
AT5G57390	A	AT4G02460
AT5G65510	A	AT4G02460
AT3G20840	A	AT4G02820
AT5G10510	A	AT4G02820
AT5G17430	A	AT4G02820
AT5G65510	A	AT4G02820
AT3G20840	A	AT4G03100
AT3G20840	A	AT4G03210
AT1G51190	A	AT4G03210
AT5G10510	A	AT4G03210
AT5G17430	A	AT4G03210
AT5G57390	A	AT4G03210
AT5G65510	A	AT4G03210
AT3G20840	A	AT4G04940
AT5G10510	A	AT4G04940
AT5G17430	A	AT4G04940
AT5G57390	A	AT4G04940
AT5G65510	A	AT4G04940
AT3G20840	A	AT4G04950
AT3G20840	A	AT4G05410
AT5G10510	A	AT4G05410
AT5G17430	A	AT4G05410
AT5G65510	A	AT4G05410
AT3G20840	A	AT4G05440
AT5G17430	A	AT4G05440
AT5G57390	A	AT4G05440
AT5G65510	A	AT4G05440
AT3G20840	A	AT4G05520
AT3G20840	A	AT4G07410
AT5G65510	A	AT4G07410
AT3G20840	R	AT4G09160
AT1G51190	R	AT4G09160
AT5G65510	R	AT4G09160
AT3G20840	A	AT4G10620
AT3G20840	A	AT4G10640
AT1G51190	A	AT4G10640
AT3G20840	A	AT4G11060
AT5G10510	A	AT4G11060
AT5G17430	A	AT4G11060
AT5G57390	A	AT4G11060
AT5G65510	A	AT4G11060
AT3G20840	A	AT4G13070
AT1G51190	A	AT4G13070
AT3G20840	A	AT4G13690
AT1G51190	A	AT4G13690
AT3G20840	A	AT4G14660
AT5G10510	A	AT4G14660
AT5G17430	A	AT4G14660
AT5G57390	A	AT4G14660
AT5G65510	A	AT4G14660
AT3G20840	A	AT4G15730
AT1G51190	A	AT4G15730
AT5G17430	A	AT4G15730
AT5G65510	A	AT4G15730
AT3G20840	A	AT4G15770
AT5G10510	A	AT4G15770
AT5G17430	A	AT4G15770
AT5G57390	A	AT4G15770
AT5G65510	A	AT4G15770
AT3G20840	A	AT4G15830
AT3G20840	A	AT4G15900
AT5G17430	A	AT4G15900
AT5G65510	A	AT4G15900
AT3G20840	A	AT4G18570
AT5G17430	A	AT4G19610
AT5G65510	A	AT4G19610
AT3G20840	A	AT4G21800
AT5G65510	A	AT4G21800
AT3G20840	A	AT4G21820
AT5G65510	A	AT4G21820
AT5G65510	A	AT4G22280
AT1G51190	A	AT4G22380
AT5G10510	A	AT4G22380
AT5G17430	A	AT4G22380
AT5G57390	A	AT4G22380
AT5G65510	A	AT4G22380
AT3G20840	A	AT4G22860
AT1G51190	A	AT4G22860
AT5G10510	A	AT4G22860
AT5G17430	A	AT4G22860
AT5G57390	A	AT4G22860
AT5G65510	A	AT4G22860
AT3G20840	A	AT4G23540
AT5G17430	A	AT4G23540
AT5G65510	A	AT4G23540
AT3G20840	A	AT4G23750
AT5G17430	A	AT4G23750
AT5G65510	A	AT4G23750
AT5G65510	A	AT4G23800
AT3G20840	A	AT4G23860
AT5G65510	A	AT4G23860
AT3G20840	A	AT4G24270
AT5G17430	A	AT4G24270
AT5G65510	A	AT4G24270
AT3G20840	A	AT4G24830
AT5G17430	A	AT4G24830
AT5G65510	A	AT4G25210
AT3G20840	A	AT4G25630
AT5G10510	A	AT4G25630
AT5G17430	A	AT4G25630
AT5G57390	A	AT4G25630
AT5G65510	A	AT4G25630
AT3G20840	A	AT4G25730
AT5G10510	A	AT4G25730
AT5G17430	A	AT4G25730
AT5G57390	A	AT4G25730
AT5G65510	A	AT4G25730
AT3G20840	A	AT4G26110
AT5G17430	A	AT4G26110
AT5G65510	A	AT4G26110
AT3G20840	A	AT4G26190
AT5G65510	A	AT4G26190
AT5G65510	A	AT4G26300
AT1G51190	A	AT4G26430
AT5G65510	A	AT4G26430
AT3G20840	A	AT4G26660
AT3G20840	A	AT4G26780
AT5G17430	A	AT4G26780
AT5G57390	A	AT4G26780
AT5G65510	A	AT4G26780
AT5G65510	A	AT4G26870
AT3G20840	A	AT4G27380
AT5G17430	A	AT4G27380
AT5G65510	A	AT4G27380
AT3G20840	A	AT4G27490
AT5G10510	A	AT4G27490
AT5G17430	A	AT4G27490
AT5G57390	A	AT4G27490
AT5G65510	A	AT4G27490
AT3G20840	A	AT4G27510
AT5G65510	A	AT4G27510
AT3G20840	A	AT4G27900
AT1G51190	A	AT4G27900
AT5G17430	A	AT4G27900
AT5G65510	A	AT4G27900
AT3G20840	A	AT4G28450
AT1G51190	A	AT4G28450
AT5G10510	A	AT4G28450
AT5G17430	A	AT4G28450
AT5G57390	A	AT4G28450
AT5G65510	A	AT4G28450
AT3G20840	A	AT4G29170
AT5G10510	A	AT4G29170
AT5G17430	A	AT4G29170
AT5G57390	A	AT4G29170
AT5G65510	A	AT4G29170
AT5G65510	A	AT4G30150
AT5G17430	A	AT4G30220
AT3G20840	R	AT4G30720
AT5G17430	A	AT4G30990
AT5G65510	A	AT4G30990
AT5G65510	A	AT4G32050
AT3G20840	A	AT4G33200
AT5G65510	A	AT4G33200
AT3G20840	R	AT4G34760
AT1G51190	R	AT4G34760
AT5G10510	R	AT4G34760
AT5G17430	R	AT4G34760
AT5G57390	R	AT4G34760
AT5G65510	R	AT4G34760
AT3G20840	A	AT4G34970
AT1G51190	A	AT4G34970
AT5G17430	A	AT4G34970
AT5G57390	A	AT4G34970
AT5G65510	A	AT4G34970
AT3G20840	A	AT4G35050
AT1G51190	A	AT4G35050
AT5G10510	A	AT4G35050
AT5G17430	A	AT4G35050
AT5G57390	A	AT4G35050
AT5G65510	A	AT4G35050
AT3G20840	A	AT4G35490
AT5G65510	A	AT4G35490
AT3G20840	A	AT4G35930
AT3G20840	A	AT4G36020
AT5G17430	A	AT4G36020
AT5G65510	A	AT4G36020
AT3G20840	A	AT4G36580
AT5G10510	A	AT4G36580
AT5G17430	A	AT4G36580
AT5G57390	A	AT4G36580
AT5G65510	A	AT4G36580
AT3G20840	A	AT4G36930
AT1G51190	A	AT4G36930
AT5G10510	A	AT4G36930
AT5G57390	A	AT4G36930
AT3G20840	A	AT4G37490
AT3G20840	A	AT4G38380
AT1G51190	A	AT4G38380
AT5G17430	A	AT4G38380
AT3G20840	A	AT4G39300
AT1G51190	A	AT4G39300
AT5G10510	A	AT4G39300
AT5G17430	A	AT4G39300
AT5G57390	A	AT4G39300
AT5G65510	A	AT4G39300
AT3G20840	A	AT4G39630
AT5G65510	A	AT4G39630
AT3G20840	A	AT4G39790
AT1G51190	A	AT4G39790
AT5G10510	A	AT4G39790
AT5G17430	A	AT4G39790
AT5G57390	A	AT4G39790
AT5G65510	A	AT4G39790
AT5G17430	A	AT4G40000
AT5G65510	A	AT4G40000
AT3G20840	A	AT5G01470
AT1G51190	A	AT5G01470
AT3G20840	A	AT5G01910
AT5G65510	A	AT5G01910
AT3G20840	A	AT5G02010
AT3G20840	A	AT5G02180
AT5G10510	A	AT5G02180
AT5G17430	A	AT5G02180
AT5G57390	A	AT5G02180
AT3G20840	A	AT5G05210
AT5G17430	A	AT5G05210
AT3G20840	A	AT5G05990
AT5G10510	A	AT5G05990
AT5G17430	A	AT5G05990
AT5G65510	A	AT5G05990
AT3G20840	A	AT5G06000
AT5G17430	A	AT5G06000
AT3G20840	A	AT5G06550
AT5G10510	A	AT5G06550
AT5G17430	A	AT5G06550
AT5G57390	A	AT5G06550
AT5G65510	A	AT5G06550
AT3G20840	A	AT5G08180
AT5G10510	A	AT5G08180
AT5G17430	A	AT5G08180
AT5G57390	A	AT5G08180
AT5G65510	A	AT5G08180
AT3G20840	A	AT5G09420
AT1G51190	A	AT5G09420
AT5G10510	A	AT5G09420
AT5G17430	A	AT5G09420
AT5G57390	A	AT5G09420
AT5G65510	A	AT5G09420
AT3G20840	A	AT5G09590
AT3G20840	A	AT5G10240
AT5G17430	A	AT5G10240
AT5G10510	A	AT5G10510
AT5G10510	A	AT5G11160
AT3G20840	A	AT5G11240
AT5G10510	A	AT5G11240
AT5G17430	A	AT5G11240
AT5G57390	A	AT5G11240
AT5G65510	A	AT5G11240
AT3G20840	A	AT5G11780
AT5G65510	A	AT5G11780
AT3G20840	A	AT5G12080
AT1G51190	A	AT5G12080
AT5G10510	A	AT5G12080
AT5G17430	A	AT5G12080
AT5G65510	A	AT5G12080
AT3G20840	A	AT5G13520
AT5G17430	A	AT5G13520
AT3G20840	A	AT5G14580
AT5G10510	A	AT5G14580
AT5G17430	A	AT5G14580
AT5G57390	A	AT5G14580
AT5G65510	A	AT5G14580
AT3G20840	A	AT5G14920
AT1G51190	A	AT5G14920
AT5G10510	A	AT5G14920
AT5G17430	A	AT5G14920
AT5G57390	A	AT5G14920
AT5G65510	A	AT5G14920
AT3G20840	A	AT5G15550
AT5G10510	A	AT5G15550
AT5G17430	A	AT5G15550
AT5G57390	A	AT5G15550
AT5G65510	A	AT5G15550
AT5G17430	A	AT5G15700
AT3G20840	A	AT5G15725
AT1G51190	A	AT5G15725
AT5G65510	A	AT5G15725
AT3G20840	A	AT5G15750
AT5G10510	A	AT5G15750
AT5G17430	A	AT5G15750
AT5G57390	A	AT5G15750
AT5G65510	A	AT5G15750
AT3G20840	A	AT5G16690
AT5G17430	A	AT5G16690
AT5G65510	A	AT5G16690
AT3G20840	A	AT5G16750
AT1G51190	A	AT5G16750
AT5G17430	A	AT5G16750
AT5G65510	A	AT5G16750
AT3G20840	A	AT5G16850
AT3G20840	A	AT5G16930
AT1G51190	A	AT5G16930
AT5G10510	A	AT5G16930
AT5G17430	A	AT5G16930
AT5G57390	A	AT5G16930
AT5G65510	A	AT5G16930
AT3G20840	A	AT5G17270
AT1G51190	A	AT5G17270
AT5G17430	A	AT5G17270
AT5G57390	A	AT5G17270
AT5G65510	A	AT5G17270
AT3G20840	A	AT5G17490
AT1G51190	A	AT5G17490
AT5G10510	A	AT5G17490
AT5G57390	A	AT5G17490
AT5G65510	A	AT5G17490
AT3G20840	A	AT5G17520
AT1G51190	A	AT5G17520
AT5G65510	A	AT5G17520
AT3G20840	A	AT5G17630
AT5G10510	A	AT5G17630
AT5G17430	A	AT5G17630
AT5G57390	A	AT5G17630
AT5G65510	A	AT5G17630
AT5G17430	A	AT5G18440
AT5G65510	A	AT5G18440
AT3G20840	A	AT5G20160
AT5G17430	A	AT5G20160
AT3G20840	A	AT5G22330
AT3G20840	A	AT5G23070
AT5G10510	A	AT5G23070
AT5G17430	A	AT5G23070
AT5G57390	A	AT5G23070
AT5G65510	A	AT5G23070
AT3G20840	A	AT5G23690
AT5G10510	A	AT5G23690
AT5G17430	A	AT5G23690
AT5G65510	A	AT5G23690
AT1G51190	A	AT5G23780
AT3G20840	A	AT5G25090
AT1G51190	A	AT5G25090
AT3G20840	A	AT5G25490
AT1G51190	A	AT5G25490
AT5G10510	A	AT5G25490
AT5G17430	A	AT5G25490
AT5G57390	A	AT5G25490
AT5G65510	A	AT5G25490
AT3G20840	A	AT5G25590
AT5G17430	A	AT5G25800
AT5G65510	A	AT5G25800
AT3G20840	A	AT5G25900
AT1G51190	A	AT5G25900
AT5G10510	A	AT5G25900
AT5G17430	A	AT5G25900
AT5G57390	A	AT5G25900
AT5G65510	A	AT5G25900
AT3G20840	A	AT5G26110
AT3G20840	A	AT5G26570
AT1G51190	A	AT5G26570
AT5G17430	A	AT5G26570
AT5G65510	A	AT5G26570
AT3G20840	A	AT5G27330
AT5G10510	A	AT5G27330
AT5G17430	A	AT5G27330
AT5G57390	A	AT5G27330
AT5G65510	A	AT5G27330
AT3G20840	A	AT5G27395
AT3G20840	A	AT5G27740
AT5G65510	A	AT5G27740
AT3G20840	A	AT5G35400
AT5G17430	A	AT5G35400
AT3G20840	A	AT5G40480
AT5G10510	A	AT5G40480
AT5G17430	A	AT5G40480
AT5G57390	A	AT5G40480
AT5G65510	A	AT5G40480
AT3G20840	A	AT5G42480
AT1G51190	A	AT5G43070
AT5G57390	A	AT5G44440
AT3G20840	A	AT5G45140
AT5G17430	A	AT5G45140
AT5G65510	A	AT5G45140
AT3G20840	A	AT5G45700
AT3G20840	A	AT5G45780
AT5G10510	A	AT5G45780
AT5G17430	A	AT5G45780
AT5G57390	A	AT5G45780
AT5G65510	A	AT5G45780
AT3G20840	A	AT5G46640
AT1G51190	A	AT5G46640
AT5G10510	A	AT5G46640
AT5G17430	A	AT5G46640
AT5G57390	A	AT5G46640
AT5G65510	A	AT5G46640
AT3G20840	A	AT5G47455
AT3G20840	A	AT5G47630
AT5G17430	A	AT5G47630
AT5G65510	A	AT5G47630
AT3G20840	A	AT5G48120
AT1G51190	A	AT5G48120
AT5G65510	A	AT5G48120
AT3G20840	A	AT5G48170
AT1G51190	A	AT5G48170
AT5G65510	A	AT5G48170
AT5G17430	A	AT5G48240
AT5G65510	A	AT5G48240
AT3G20840	A	AT5G48360
AT1G51190	A	AT5G48360
AT5G10510	A	AT5G48360
AT5G17430	A	AT5G48360
AT5G65510	A	AT5G48360
AT3G20840	A	AT5G49880
AT3G20840	A	AT5G50110
AT5G17430	A	AT5G50110
AT5G57390	A	AT5G50110
AT5G65510	A	AT5G50110
AT5G65510	A	AT5G51200
AT3G20840	A	AT5G51590
AT1G51190	A	AT5G51590
AT5G17430	A	AT5G51590
AT5G65510	A	AT5G51590
AT3G20840	A	AT5G51600
AT5G17430	A	AT5G52380
AT3G20840	A	AT5G52470
AT5G17430	A	AT5G52470
AT3G20840	A	AT5G52820
AT5G17430	A	AT5G52820
AT5G65510	A	AT5G52820
AT3G20840	A	AT5G53290
AT1G51190	A	AT5G53290
AT5G10510	A	AT5G53290
AT5G17430	A	AT5G53290
AT5G57390	A	AT5G53290
AT5G65510	A	AT5G53290
AT3G20840	A	AT5G54910
AT5G17430	A	AT5G54910
AT5G65510	A	AT5G54910
AT3G20840	A	AT5G55920
AT5G10510	A	AT5G55920
AT5G17430	A	AT5G55920
AT5G57390	A	AT5G55920
AT5G65510	A	AT5G55920
AT3G20840	A	AT5G56500
AT1G51190	A	AT5G56500
AT3G20840	A	AT5G56580
AT1G51190	A	AT5G56580
AT5G10510	A	AT5G56580
AT5G17430	A	AT5G56580
AT5G65510	A	AT5G56580
AT5G17430	A	AT5G57120
AT3G20840	A	AT5G57280
AT5G17430	A	AT5G57280
AT1G51190	A	AT5G57420
AT3G20840	A	AT5G58370
AT5G17430	A	AT5G58370
AT5G65510	A	AT5G58370
AT1G51190	R	AT5G58784
AT3G20840	A	AT5G59980
AT5G10510	A	AT5G59980
AT5G17430	A	AT5G59980
AT5G57390	A	AT5G59980
AT5G65510	A	AT5G59980
AT3G20840	A	AT5G60030
AT5G10510	A	AT5G60030
AT5G17430	A	AT5G60030
AT5G57390	A	AT5G60030
AT5G65510	A	AT5G60030
AT3G20840	A	AT5G60040
AT5G17430	A	AT5G60040
AT3G20840	A	AT5G61030
AT1G51190	A	AT5G61030
AT5G10510	A	AT5G61030
AT5G17430	A	AT5G61030
AT5G57390	A	AT5G61030
AT5G65510	A	AT5G61030
AT3G20840	A	AT5G61370
AT1G51190	A	AT5G61370
AT5G10510	A	AT5G61370
AT5G17430	A	AT5G61370
AT5G65510	A	AT5G61370
AT3G20840	A	AT5G61460
AT5G65510	A	AT5G61460
AT3G20840	A	AT5G61880
AT1G51190	A	AT5G61880
AT5G10510	A	AT5G61880
AT5G17430	A	AT5G61880
AT5G65510	A	AT5G61880
AT3G20840	A	AT5G62290
AT5G17430	A	AT5G62290
AT5G65510	A	AT5G62290
AT5G17430	A	AT5G62440
AT3G20840	A	AT5G62550
AT3G20840	A	AT5G62710
AT1G51190	A	AT5G62710
AT5G10510	A	AT5G62710
AT5G17430	A	AT5G62710
AT5G57390	A	AT5G62710
AT5G65510	A	AT5G62710
AT5G17430	A	AT5G63420
AT3G20840	A	AT5G63950
AT5G65510	A	AT5G63950
AT3G20840	A	AT5G64420
AT5G17430	A	AT5G64420
AT5G65510	A	AT5G64420
AT3G20840	A	AT5G65860
AT5G17430	A	AT5G65860
AT5G65510	A	AT5G65860
AT3G20840	A	AT5G66540
AT5G17430	A	AT5G66540
AT5G65510	A	AT5G66540
AT3G20840	A	AT5G66750
AT5G17430	A	AT5G66750
AT5G65510	A	AT5G66750
AT3G20840	A	AT5G67240
AT5G17430	A	AT5G67240
AT5G65510	A	AT5G67240
