# Supplementary material for: A computational Evo-Devo approach for elucidating the roles of PLETHORA transcription factors in regulating root development
Source: PLoS One. 2025 Jul 31;20(7):e0327511. doi: 10.1371/journal.pone.0327511 (PMC12312886; doi:10.1371/journal.pone.0327511)
Supplement: S6 Table — Columns ending in _rep1, 2, or 3 list the RPKMs of the genes in each biological replicate. Raw data were obtained from Huang and Schiefelbein, 2015 [35]. (XLSX) [file pone.0327511.s006.xlsx]

## Sheet: ST6-Properties
Supplementary Table 6. Properties of nodes in the PLT-regulated network. MZ, EZ, and DZ columns: average RPKM value for each gene. Columns ending in _rep1, 2 or 3 refer to the RPKMs of the genes in each biological replicate. Data taken from Huang and Schiefelbein (2015) (42).
Gene Locus	Gene Name	Product	MZ	EZ	DZ	ara_MZ_rep1	ara_MZ_rep2	ara_MZ_rep3	ara_EZ_rep1	ara_EZ_rep2	ara_EZ_rep3	ara_DZ_rep1	ara_DZ_rep2	ara_DZ_rep3
AT5G57420	IAA33	protein binding; protein binding; protein binding; DNA-binding transcription factor activity	145.972	145.972	3.90792	160.383	175.03	102.504	0	3.39379	0.69326	11.017	0.706792	0
AT5G15725	AT5G15725	molecular_function_unknown	246.324	246.324	2.47829	318.76	143.154	277.057	14.3629	2.03628	8.31912	4.40678	2.12038	0.9077
AT1G32900	GBSS1	glycosyltransferase activity; protein binding; protein binding; ADP-glucose-starch glucosyltransferase activity; glycogen (starch) synthase activity; protein binding; protein binding	274.298	274.298	8.61727	312.746	317.025	193.123	3.59071	3.39379	1.38652	24.2373	0.706792	0.9077
AT5G58784	AT5G58784	dehydrodolichyl diphosphate synthase activity; polyprenyltransferase activity; dehydrodolichyl diphosphate synthase activity	108.95	108.95	0.734464	104.249	185.462	37.139	10.7721	21.0415	2.07978	2.20339	0	0
AT2G04025	RGF3	growth factor activity; growth factor activity; growth factor activity; protein binding	1249.15	1249.15	42.084	1623.87	1100.02	1023.55	34.1118	5.43007	7.62586	118.983	6.36113	0.9077
AT1G26680	AT1G26680	molecular_function_unknown	907.531	907.531	26.5819	1246.97	892.537	583.082	48.4746	11.5389	2.77304	63.8984	11.3087	4.5385
AT3G01840	LYK2	protein kinase activity; protein binding	422.123	422.123	31.0949	569.358	476.406	220.606	14.3629	2.03628	2.07978	74.9153	12.0155	6.3539
AT2G46850	AT2G46850	protein kinase activity; polysaccharide binding	627.113	627.113	27.6187	583.392	898.333	399.615	35.9071	2.71504	2.77304	79.3221	3.53396	0
AT3G10780	AT3G10780	molecular_function_unknown	45.3694	45.3694	3.90792	54.1291	59.6957	22.2834	1.79536	0.678759	0	11.017	0.706792	0
AT4G34970	ADF9	actin filament binding	356.761	356.761	24.5122	449.071	413.233	207.978	12.5675	1.35752	9.01238	70.5085	2.12038	0.9077
AT2G41990	AT2G41990	molecular_function_unknown	48.2475	48.2475	1.70453	50.1195	64.9118	29.7112	5.38607	1.35752	4.15956	4.40678	0.706792	0
AT1G62500	AT1G62500	molecular_function_unknown	177.159	177.159	4.01418	168.402	187.781	175.296	28.7257	18.3265	2.07978	8.81357	1.41358	1.8154
AT4G01460	BHLH57	DNA-binding transcription factor activity; DNA-binding transcription factor activity	54.4388	54.4388	1.3396	62.1482	46.9452	54.2229	5.38607	2.03628	6.9326	2.20339	0	1.8154
AT1G56680	AT1G56680	chitinase activity; chitinase activity	2292.31	2292.31	122.723	1950.65	3354.55	1571.72	111.312	150.006	33.2765	341.526	14.8426	11.8001
AT1G53860	AT1G53860	molecular_function_unknown	167.821	167.821	12.7215	206.493	187.781	109.189	12.5675	3.39379	1.38652	37.4577	0.706792	0
AT1G16070	TULP8	DNA-binding transcription factor activity	210.039	210.039	12.7447	214.512	225.453	190.152	16.1582	11.5389	2.77304	28.6441	7.77472	1.8154
AT3G19500	BHLH113	DNA-binding transcription factor activity; RNA polymerase II cis-regulatory region sequence-specific DNA binding; DNA-binding transcription factor activity; DNA-binding transcription factor activity	196.584	196.584	12.0426	214.512	223.714	151.527	21.5443	6.78759	1.38652	26.4407	4.24075	5.4462
AT3G15720	AT3G15720	polygalacturonase activity; polygalacturonase activity	874.61	874.61	43.188	1092.61	937.744	593.481	102.335	26.4716	18.0248	121.187	5.65434	2.7231
AT2G03830	RGF8	regulation of root morphogenesis	510.251	510.251	37.3357	683.631	420.768	426.356	50.27	4.07255	9.01238	81.5255	20.497	9.9847
AT3G30350	RGF4	protein binding; growth factor activity; hormone activity	1296.08	1296.08	78.8074	1716.09	1170.15	1002.01	174.15	62.4458	36.7428	215.932	14.1358	6.3539
AT2G37390	NAKR2	NA	622.547	622.547	18.5074	553.32	650.277	664.045	161.582	109.28	48.5282	37.4577	9.89509	8.1693
AT5G48360	FH9	actin binding; actin binding; actin filament binding	2190.9	2190.9	117.732	2299.48	2321.18	1952.03	294.438	218.56	116.468	295.255	45.2347	12.7078
AT5G25090	ENODL13	electron transfer activity	1255.68	1255.68	68.0497	1158.76	1335.91	1272.38	186.717	141.182	53.381	147.627	37.46	19.0617
AT1G22880	CEL5	cellulase activity	2384.3	2384.3	191.272	1782.25	4522.38	848.254	245.964	163.581	109.535	295.255	175.991	102.57
AT4G10640	IQD16	calmodulin binding; protein binding	1118.69	1118.69	66.0189	1236.95	1100.02	1019.09	177.74	59.052	129.64	178.475	14.1358	5.4462
AT1G68640	PAN	DNA binding; transcription cis-regulatory region binding; protein binding; protein binding; cis-regulatory region sequence-specific DNA binding; DNA-binding transcription factor activity; protein binding; DNA-binding transcription factor activity; DNA-binding transcription factor activity	314.394	314.394	39.8511	340.813	353.538	248.831	26.9303	13.5752	12.4787	70.5085	25.4445	23.6002
AT5G44440	AT5G44440	FAD binding; oxidoreductase activity	250.787	250.787	24.2978	256.612	434.098	61.6507	37.7025	8.14511	9.70564	35.2543	17.6698	19.9694
AT4G21820	AT4G21820	calmodulin binding	469.363	469.363	24.9746	380.909	567.399	459.781	71.8143	91.6324	24.2641	48.4746	21.9106	4.5385
AT5G02180	AVT1D	amino acid transmembrane transporter activity	236.49	236.49	15.7959	250.598	335.571	123.301	32.3164	33.9379	10.3989	33.0509	13.4291	0.9077
AT5G51600	MAP65-3	microtubule binding; microtubule binding	874.338	874.338	56.4811	719.717	1022.36	880.937	122.084	152.042	19.4113	94.7459	56.5434	18.154
AT4G39790	AT4G39790	molecular_function_unknown	297.084	297.084	23.4685	312.746	298.478	280.028	41.2932	37.3317	8.31912	44.0678	12.7223	13.6155
AT1G72670	iqd8	protein binding	488.388	488.388	28.3489	445.062	547.693	472.408	111.312	63.1246	19.4113	57.2882	20.497	7.2616
AT1G53070	AT1G53070	molecular_function_unknown	613.511	613.511	49.0156	671.602	607.389	561.541	73.6096	71.2697	28.4237	118.983	22.6174	5.4462
AT3G23830	RBG4	RNA binding; RNA binding; single-stranded DNA binding; double-stranded DNA binding; single-stranded DNA binding; single-stranded RNA binding; miRNA binding; siRNA binding	9241.17	9241.17	503.612	9981.81	8233.37	9508.32	1987.46	1411.82	548.369	1183.22	207.797	119.816
AT5G11160	APT5	adenine phosphoribosyltransferase activity; adenine phosphoribosyltransferase activity; adenine phosphoribosyltransferase activity; adenine phosphoribosyltransferase activity	169.035	169.035	15.4608	208.497	158.223	140.385	28.7257	13.5752	5.54608	30.8475	2.82717	12.7078
AT2G07170	TOR1L2	microtubule binding	1121.22	1121.22	67.4997	1146.74	1261.72	955.215	229.806	177.835	37.436	165.254	25.4445	11.8001
AT3G57860	GIG1	protein binding; protein binding; protein binding	1023.47	1023.47	53.4665	1196.85	1035.69	837.856	233.396	176.477	68.6328	114.576	30.3921	15.4309
AT5G01910	AT5G01910	molecular_function_unknown	413.606	413.606	26.0116	423.009	363.97	453.838	70.0189	71.9484	22.1843	50.678	21.9106	5.4462
AT5G45700	AT5G45700	phosphoprotein phosphatase activity	409.96	409.96	27.8571	342.818	445.11	441.954	73.6096	61.767	17.3315	52.8814	26.1513	4.5385
AT1G31760	AT1G31760	molecular_function_unknown	607.232	607.232	41.9043	693.655	544.216	583.825	120.289	67.1971	40.2091	83.7289	24.7377	17.2463
AT2G43530	ATTI3	sodium channel inhibitor activity	23.6578	23.6578	1.44126	36.0861	18.5462	16.3412	7.18143	2.03628	2.07978	2.20339	2.12038	0
AT4G25630	MED36A	rRNA methyltransferase activity; mRNA binding; RNA binding; histone-glutamine methyltransferase activity; ribonuclease activity; RNA binding; snoRNA binding	12825.6	12825.6	817.051	12018.7	14302.6	12155.6	2237.01	2256.87	578.179	1641.53	584.517	225.109
AT4G18570	AT4G18570	microtubule binding	741.427	741.427	57.0283	601.435	915.72	707.126	114.903	114.031	37.436	103.559	46.6483	20.8771
AT1G09450	HASPIN	histone kinase activity (H3-T3 specific); histone kinase activity (H3-T11 specific); histone kinase activity (H3-T3 specific)	495.833	495.833	29.9865	499.191	541.898	446.411	109.517	99.0988	22.1843	61.695	21.9106	6.3539
AT1G08610	AT1G08610	molecular_function_unknown	298.269	298.269	25.9839	332.794	328.037	233.976	52.0653	30.5441	18.0248	48.4746	24.0309	5.4462
AT3G57150	CBF5	pseudouridine synthase activity; pseudouridine synthase activity; pseudouridine synthase activity	13461.8	13461.8	908.503	13837	14963.3	11585.1	2822.3	2345.79	612.842	1976.44	542.11	206.956
AT3G11520	CYCB1-3	cyclin-dependent protein serine/threonine kinase regulator activity; protein binding	952.782	952.782	72.12	807.927	1038.01	1012.41	161.582	169.69	42.9821	123.39	72.0928	20.8771
AT3G12860	AT3G12860	snoRNA binding	2715.55	2715.55	200.336	2473.9	3114.61	2558.13	502.7	491.421	94.2834	409.831	138.531	52.6466
AT2G45340	AT2G45340	protein binding; protein kinase activity; ATP binding	1357.27	1357.27	88.7813	1605.83	1324.32	1141.65	330.346	214.488	80.4182	198.305	54.423	13.6155
AT1G02370	AT1G02370	molecular_function_unknown	587.359	587.359	43.0037	567.353	621.299	573.426	93.3585	122.855	31.1967	88.1357	25.4445	15.4309
AT5G61030	RBG3	protein binding; RNA binding; copper ion binding; ATP binding; single-stranded DNA binding; mRNA binding; protein binding; protein binding	3045.6	3045.6	210.324	2652.33	3566.09	2918.38	588.877	561.333	180.941	412.034	159.028	59.9082
AT1G48920	NUCL1	RNA strand-exchange activity; ribosomal small subunit binding; RNA strand annealing activity; mRNA binding; protein binding; mRNA binding	29475.1	29475.1	2181.1	26773.9	33398.3	28253.1	4897.73	5318.07	1729.68	3950.68	1793.84	798.776
AT3G18600	RH51	RNA helicase activity	4044.59	4044.59	260.06	4015.58	4474.86	3643.33	897.678	790.075	228.083	500.17	209.211	70.8006
AT3G02210	COBL1	plant-type cell wall cellulose biosynthetic process	408.195	408.195	45.2233	465.109	420.768	338.708	68.2235	35.2955	15.2517	88.1357	27.5649	19.9694
AT3G53190	AT3G53190	lyase activity; pectate lyase activity	2412.5	2412.5	178.527	2622.25	2483.46	2131.78	499.109	420.83	99.8295	425.255	81.2811	29.0464
AT4G03100	ROPGAP2	signal transduction	595.787	595.787	45.9121	511.219	685.631	590.51	105.926	120.14	22.1843	70.5085	50.8891	16.3386
AT1G45110	AT1G45110	molecular_function_unknown	267.09	267.09	19.5791	280.669	256.17	264.43	57.4514	50.2281	17.3315	39.6611	12.7223	6.3539
AT5G14580	PNP2	3'-5'-exoribonuclease activity; polyribonucleotide nucleotidyltransferase activity; 3'-5'-exoribonuclease activity; polyribonucleotide nucleotidyltransferase activity	1276.66	1276.66	90.5301	1060.53	1507.46	1261.98	253.145	232.814	104.682	171.865	70.6792	29.0464
AT1G18370	KIN7A	microtubule motor activity; microtubule binding	1397.72	1397.72	99.9121	1132.7	1666.26	1394.2	285.462	301.369	64.4732	187.288	83.4015	29.0464
AT1G56110	NOP56	snoRNA binding	14820	14820	1075.9	13845	16179.9	14435.2	2930.02	3119.58	695.34	2113.05	795.142	319.51
AT3G03920	AT3G03920	box H/ACA snoRNA binding; mRNA binding	8265.65	8265.65	554.159	8716.79	8359.71	7720.45	2028.75	1549.61	611.455	1139.15	339.967	183.355
AT4G04940	AT4G04940	catalytic activity	1823.57	1823.57	144.156	1521.63	2079.5	1869.58	299.824	405.898	92.2036	264.407	120.862	47.2004
AT3G57940	AT3G57940	rRNA cytidine N-acetyltransferase activity; tRNA binding	1812.05	1812.05	161.851	1455.47	2180.92	1799.76	256.736	370.602	85.9643	290.848	135.704	59.0005
AT4G22380	AT4G22380	RNA binding	2127.06	2127.06	178.002	2097	2010.53	2273.65	461.407	310.872	142.812	328.305	138.531	67.1698
AT3G18610	NUCL2	RNA binding; protein binding; nucleosome binding	568.701	568.701	64.6995	533.272	717.507	455.324	64.6328	90.9537	23.5708	79.3221	91.1762	23.6002
AT5G27330	AT5G27330	structural constituent of ribosome	2728.35	2728.35	195.262	2453.85	2970.3	2760.91	583.491	659.075	206.592	381.187	145.599	59.0005
AT3G06530	AT3G06530	protein binding; snoRNA binding	4176.28	4176.28	378.791	3542.45	4926.34	4060.03	676.849	811.795	257.2	630.17	361.878	144.324
AT4G23800	HMGB6	DNA binding; DNA-binding transcription factor activity	4837.83	4837.83	437.976	4468.66	5414.34	4630.49	912.041	832.837	298.102	828.475	297.56	187.894
AT5G48170	SNE	protein binding	95.9054	95.9054	14.5254	118.282	102.584	66.8502	17.9536	6.78759	3.4663	28.6441	4.94755	9.9847
AT4G26660	AT4G26660	microtubule motor activity; microtubule binding; ATP hydrolysis activity	967.48	967.48	82.0307	846.018	1082.64	973.784	211.852	189.374	49.2215	141.017	74.2132	30.8618
AT3G58660	AT3G58660	RNA binding	4221.14	4221.14	343.446	4276.2	4416.32	3970.9	888.701	887.138	253.04	632.374	257.272	140.693
AT5G16750	TOZ	U3 snoRNA binding	2841.6	2841.6	233.688	2955.05	3121.56	2448.2	655.305	532.147	171.235	458.306	177.405	65.3544
AT3G56070	CYP19-3	cyclosporin A binding; peptidyl-prolyl cis-trans isomerase activity; peptidyl-prolyl cis-trans isomerase activity; cyclosporin A binding	5508.26	5508.26	402.845	5310.67	5537.79	5676.32	1414.74	1074.48	485.282	846.103	229.001	133.432
AT3G44050	KIN12E	microtubule motor activity; ATP hydrolysis activity; microtubule binding	1244.77	1244.77	96.1152	1194.85	1385.17	1154.28	283.666	287.794	72.0991	158.644	89.7626	39.9388
AT3G53940	AT3G53940	transmembrane transport	514.387	514.387	46.5148	493.176	576.092	473.893	96.9492	90.2749	47.1417	70.5085	44.5279	24.5079
AT4G36930	SPT	identical protein binding; protein binding; DNA-binding transcription factor activity; protein binding; DNA-binding transcription factor activity; DNA-binding transcription factor activity; protein dimerization activity; transcription cis-regulatory region binding; transcription cis-regulatory region binding; DNA-binding transcription factor activity	935.638	935.638	82.3281	1090.6	902.97	813.344	219.033	145.933	70.0193	167.458	45.9415	33.5849
AT1G23100	AT1G23100	ATP hydrolysis activity; chaperone binding; ATP binding; metal ion binding; unfolded protein binding	1033.93	1033.93	61.569	978.334	963.245	1160.22	308.801	272.861	135.879	116.78	45.2347	22.6925
AT3G13940	AT3G13940	DNA binding	991.063	991.063	101.855	874.085	1139.43	959.671	161.582	186.659	51.3012	152.034	114.5	39.0311
AT5G56580	MKK6	mitogen-activated protein kinase kinase kinase binding; protein serine/threonine kinase activity; mitogen-activated protein kinase kinase kinase binding; mitogen-activated protein kinase binding; MAP kinase kinase activity; protein binding; protein binding; MAP kinase kinase activity; protein binding	573.159	573.159	50.7714	537.282	599.855	582.339	131.061	113.353	32.5832	90.3391	43.8211	18.154
AT5G15550	WDR12	protein binding	3027.61	3027.61	272.29	3247.75	3163.29	2671.78	658.896	566.764	189.26	475.933	218.399	122.539
AT4G37490	CYCB1-1	cyclin-dependent protein serine/threonine kinase regulator activity; protein binding	982.746	982.746	88.0973	928.214	1082.64	937.388	220.829	191.41	54.7675	200.509	37.46	26.3233
AT2G18220	AT2G18220	protein binding; protein binding; identical protein binding; protein homodimerization activity; protein binding	2616.14	2616.14	242.003	2670.37	2755.85	2422.2	536.812	517.893	137.266	440.678	187.3	98.0316
AT1G34110	AT1G34110	protein kinase activity; protein serine/threonine kinase activity; peptide receptor activity; protein binding	1955.03	1955.03	286.594	2149.13	2269.02	1446.93	278.28	170.368	117.161	497.967	218.399	143.417
AT5G45780	AT5G45780	protein binding; coreceptor activity; kinase activity; protein serine/threonine kinase activity	672.734	672.734	57.3974	805.922	690.847	521.431	125.675	155.436	58.9271	130	30.3921	11.8001
AT1G19850	ARF5	protein binding; DNA-binding transcription factor activity; transcription cis-regulatory region binding; protein binding; DNA-binding transcription factor activity; protein binding; identical protein binding; identical protein binding; protein binding; DNA-binding transcription factor activity; protein binding; transcription cis-regulatory region binding; identical protein binding; protein bindin…	1578.8	1578.8	230.736	1814.33	1804.2	1117.88	240.578	131.679	88.044	438.475	161.149	92.5854
AT1G79150	AT1G79150	chromatin binding; protein binding	2326.23	2326.23	217.682	2076.95	2444.63	2457.12	405.751	490.064	158.757	427.458	154.788	70.8006
AT1G49910	BUB3.2	ubiquitin binding	302.434	302.434	21.9282	266.636	354.697	285.97	91.5632	73.9847	19.4113	28.6441	22.6174	14.5232
AT3G05330	TAN	protein binding; protein binding; microtubule binding	398.409	398.409	40.7797	318.76	435.257	441.211	77.2003	78.0573	17.3315	77.1187	32.5125	12.7078
AT3G21540	AT3G21540	snoRNA binding	1864.08	1864.08	172.383	1597.81	2248.15	1746.28	339.322	401.146	137.959	290.848	161.855	64.4467
AT5G23780	DUF9	molecular_function_unknown	125.245	125.245	17.4866	148.354	131.562	95.8186	26.9303	7.46635	10.3989	28.6441	12.0155	11.8001
AT3G07050	NSN1	protein binding; mRNA binding	5183.74	5183.74	478.684	4749.33	5724.99	5076.9	962.311	1179.68	324.446	804.238	402.165	229.648
AT5G08180	AT5G08180	box H/ACA snoRNA binding; RNA binding; mRNA binding	7670.73	7670.73	603.864	7295.4	7513.54	8203.26	1843.83	1825.18	615.615	1172.2	410.646	228.74
AT3G16810	APUM24	RNA binding; mRNA binding	2454.71	2454.71	231.74	2169.17	2803.96	2391.01	434.476	577.624	153.21	363.56	219.106	112.555
AT5G52470	MED36B	mRNA binding; RNA binding; snoRNA binding; histone-glutamine methyltransferase activity; rRNA methyltransferase activity	13017.9	13017.9	1131.73	13798.9	14690.4	10564.6	3102.38	2864.36	775.065	2093.22	908.935	393.034
AT5G06550	AT5G06550	cis-regulatory region sequence-specific DNA binding; cis-regulatory region sequence-specific DNA binding; transcription cis-regulatory region binding	1164.13	1164.13	97.3526	1164.78	1156.24	1171.36	271.099	262.68	106.762	185.085	57.957	49.0158
AT4G25730	AT4G25730	rRNA (uridine-2'-O-)-methyltransferase activity; rRNA (guanine) methyltransferase activity; mRNA binding; RNA methyltransferase activity	4587.54	4587.54	428.604	4400.5	5311.76	4050.38	1059.26	968.589	237.788	830.679	330.779	124.355
AT5G66750	DDM1	DNA binding; DNA helicase activity; protein binding; ATP-dependent activity	1339.59	1339.59	140.159	1347.21	1454.14	1217.42	235.192	247.747	113.695	211.526	159.028	49.9235
AT3G25980	MAD2	protein binding; protein binding; protein binding; protein binding	1396.15	1396.15	136.004	1361.25	1455.3	1371.91	344.708	240.959	89.4306	231.356	138.531	38.1234
AT3G55510	RBL	protein binding; protein binding	1736.52	1736.52	153.723	1661.96	1730.02	1817.58	389.592	369.924	170.542	271.017	122.982	67.1698
AT5G55920	OLI2	rRNA (cytosine-C5-)-methyltransferase activity	3790.69	3790.69	350.453	3388.08	4313.16	3670.82	736.096	955.692	241.255	579.492	323.004	148.863
AT4G15830	AT4G15830	microtubule binding	737.226	737.226	66.145	657.568	790.533	763.578	165.173	175.799	52.6878	90.3391	69.9725	38.1234
AT1G67120	MDN1	ATP hydrolysis activity; protein binding	3073.22	3073.22	298.182	2712.47	3701.71	2805.48	601.444	635.997	264.825	524.407	265.754	104.385
AT4G39630	AT4G39630	protein binding	426.443	426.443	31.9519	459.095	373.823	446.411	131.061	95.705	63.0867	68.3052	14.8426	12.7078
AT4G14660	NRPE7	single-stranded DNA binding; DNA-directed 5'-3' RNA polymerase activity; single-stranded RNA binding	331.791	331.791	32.3723	376.899	357.015	261.458	70.0189	76.021	25.6506	61.695	19.0834	16.3386
AT3G19440	AT3G19440	pseudouridine synthase activity; pseudouridine synthase activity; pseudouridine synthase activity	627.91	627.91	62.5647	587.401	727.36	568.969	136.447	111.995	65.8597	94.7459	53.0094	39.9388
AT3G26410	TRM11	tRNA (guanine-N2-)-methyltransferase activity; methyltransferase activity; nucleic acid binding	1167.71	1167.71	109.098	1295.09	1166.67	1041.38	244.168	278.97	86.6575	198.305	82.6947	46.2927
AT1G21090	AT1G21090	molecular_function_unknown	1346.02	1346.02	121.999	1447.45	1177.11	1413.51	328.55	259.286	141.425	202.712	89.7626	73.5237
AT3G12770	PCMP-H43	zinc ion binding	164.677	164.677	17.2856	168.402	194.156	131.472	30.5211	39.368	11.0922	28.6441	14.1358	9.077
AT4G05520	EHD2	protein binding; protein binding; calcium ion binding	1068.27	1068.27	106.826	930.219	1149.29	1125.31	213.647	221.275	88.7373	154.237	114.5	51.7389
AT1G18850	AT1G18850	molecular_function_unknown	1219.46	1219.46	124.767	1216.9	1282.01	1159.48	247.759	245.032	93.5901	200.509	103.898	69.8929
AT2G40360	BOP1	protein binding; ribonucleoprotein complex binding	7864.76	7864.76	714.676	7564.04	8800.77	7229.47	1831.26	1871.34	505.387	1346.27	520.906	276.848
AT1G13030	COIL	U2 snRNA binding; U1 snRNA binding; U2 snRNA binding; U1 snRNA binding	740.464	740.464	73.9626	741.769	828.205	651.418	166.968	155.436	49.9147	136.61	48.0619	37.2157
AT1G72040	AT1G72040	deoxynucleoside kinase activity; deoxynucleoside kinase activity	1960.71	1960.71	225.161	1966.69	2275.39	1640.06	326.755	297.296	222.536	396.611	184.473	94.4008
AT4G03210	XTH9	hydrolase activity	1318.98	1318.98	89.322	1389.31	1140.01	1427.62	341.118	379.426	266.212	169.661	62.9045	35.4003
AT5G20160	AT5G20160	RNA binding	5948.79	5948.79	606.663	5675.54	5466.5	6704.33	1307.02	1088.05	516.479	980.51	495.462	344.018
AT1G64600	AT1G64600	molecular_function_unknown	1000.61	1000.61	92.7469	1138.72	1025.26	837.856	267.508	221.954	60.3136	198.305	50.8891	29.0464
AT1G02690	IMPA-6	nuclear import signal receptor activity; protein binding; nuclear localization sequence binding; protein binding; nuclear import signal receptor activity	2529.38	2529.38	255.714	2309.51	2950.01	2328.61	538.607	574.23	160.143	420.848	228.294	118.001
AT1G15440	PWP2	protein binding	2504.04	2504.04	269.358	2475.91	2837.57	2198.63	526.039	481.24	183.714	412.034	248.084	147.955
AT5G05990	AT5G05990	molecular_function_unknown	726.435	726.435	72.9605	759.812	632.89	786.604	190.308	121.498	70.0193	121.187	58.6638	39.0311
AT3G55400	OVA1	methionine-tRNA ligase activity; methionine-tRNA ligase activity; methionine-tRNA ligase activity	1361.84	1361.84	133.135	1295.09	1493.55	1296.89	326.755	305.441	95.6699	191.695	131.463	76.2468
AT1G66250	AT1G66250	glucan endo-1	1252.1	1252.1	157.4	1128.69	1359.67	1267.92	195.694	226.705	99.8295	279.831	121.568	70.8006
AT1G50110	BCAT6	branched-chain-amino-acid transaminase activity; methionine-oxo-acid transaminase activity; L-leucine transaminase activity; L-valine transaminase activity; L-leucine transaminase activity; L-valine transaminase activity; L-isoleucine transaminase activity; L-isoleucine transaminase activity	1475.49	1475.49	107.707	1457.48	1476.74	1492.24	484.746	406.577	173.315	202.712	77.7472	42.6619
AT2G26440	PME12	pectinesterase inhibitor activity; pectinesterase activity	115.128	115.128	11.9872	104.249	122.289	118.845	30.5211	26.4716	9.01238	22.0339	8.48151	5.4462
AT5G11240	AT5G11240	NA	2198.42	2198.42	227.053	1984.73	2357.69	2252.85	517.063	437.121	176.088	376.78	174.578	129.801
AT5G62440	EMB514	molecular_function_unknown	2153.71	2153.71	222.805	1960.68	2152.52	2347.93	448.839	477.167	180.941	381.187	171.044	116.186
AT3G15680	AT3G15680	mRNA binding; mRNA binding; mRNA binding	542.098	542.098	85.732	537.282	495.532	593.481	78.9957	48.1919	55.4608	77.1187	132.877	47.2004
AT1G74560	NRP1	histone binding; histone binding; chromatin binding; chromatin binding; histone binding	6508.36	6508.36	677.792	6553.63	6287.17	6684.27	1488.35	1299.14	531.037	1143.56	592.999	296.818
AT4G27490	RRP41L	3'-5' exonuclease activity	1014.97	1014.97	103.712	1098.62	1020.04	926.246	262.122	200.913	79.7249	174.068	92.5898	44.4773
AT5G58370	AT5G58370	NA	950.765	950.765	138.578	926.209	1102.34	823.743	149.015	164.26	42.2889	215.932	95.417	104.385
AT1G02870	AT1G02870	molecular_function_unknown	1758.7	1758.7	153.319	2048.89	1651.77	1575.44	572.719	346.846	183.714	284.238	113.087	62.6313
AT1G29940	NRPA2	ribonucleoside binding; DNA binding; DNA-directed 5'-3' RNA polymerase activity	3175.6	3175.6	364.191	2955.05	3657.09	2914.67	631.965	656.36	264.132	612.543	316.643	163.386
AT2G28450	AT2G28450	RNA methyltransferase activity; transcription cis-regulatory region binding	2878.71	2878.71	282.647	3139.49	3275.73	2220.91	709.166	718.127	217.684	533.221	221.226	93.4931
AT1G75670	AT1G75670	DNA-directed 5'-3' RNA polymerase activity	811.301	811.301	87.8629	898.142	781.84	753.921	195.694	188.016	42.2889	136.61	89.7626	37.2157
AT1G77570	AT1G77570	transcription cis-regulatory region binding; RNA polymerase II cis-regulatory region sequence-specific DNA binding; DNA-binding transcription factor activity; DNA-binding transcription factor activity	101.577	101.577	12.1211	108.258	67.2301	129.244	14.3629	16.2902	22.1843	22.0339	7.06792	7.2616
AT3G49240	EMB1796	ATP binding; protein binding	1024.65	1024.65	121.597	904.157	1257.67	912.133	170.559	244.353	76.9519	231.356	92.5898	40.8465
AT3G13150	AT3G13150	mRNA binding	781.766	781.766	102.254	795.898	788.794	760.606	120.289	181.907	40.9023	176.271	74.2132	56.2774
AT5G52380	AT5G52380	nucleic acid binding; zinc ion binding	790.971	790.971	69.4406	795.898	777.783	799.231	245.964	207.7	70.0193	116.78	57.957	33.5849
AT4G22860	AT4G22860	protein kinase activator activity; microtubule binding; protein kinase activator activity; protein kinase activator activity; protein binding	397.021	397.021	54.0627	412.985	431.2	346.878	82.5864	70.5909	17.3315	92.5425	48.7687	20.8771
AT4G13690	AT4G13690	molecular_function_unknown	216.571	216.571	23.6486	226.54	243.419	179.753	52.0653	46.8344	23.5708	52.8814	9.89509	8.1693
AT2G34260	WDR55	protein binding	1120.92	1120.92	118.632	1048.5	1214.2	1100.06	289.052	228.063	94.9766	209.322	116.621	29.9541
AT5G25900	KO	ent-kaur-16-en-19-al oxidase activity; ent-kaurene oxidase activity; ent-kaur-16-en-19-ol oxidase activity; heme binding; iron ion binding; oxygen binding; oxidoreductase activity	2145.69	2145.69	285.194	2497.96	2320.6	1618.52	323.164	221.275	386.146	491.356	209.917	154.309
AT2G44510	AT2G44510	NA	617.8	617.8	76.9931	621.482	560.444	671.473	125.675	124.213	43.6754	121.187	54.423	55.3697
AT1G68990	MGP3	DNA-directed 5'-3' RNA polymerase activity; DNA binding; DNA-directed 5'-3' RNA polymerase activity	1788.53	1788.53	179.636	1768.22	2017.48	1579.89	447.044	421.509	171.929	308.475	156.908	73.5237
AT1G34380	AT1G34380	DNA-directed DNA polymerase activity; DNA-directed DNA polymerase activity; DNA binding	148.058	148.058	11.7125	186.445	124.028	133.7	52.0653	40.0468	16.6382	11.017	14.1358	9.9847
AT3G56330	AT3G56330	tRNA (guanine-N2-)-methyltransferase activity	106.144	106.144	13.1421	114.273	121.71	82.4485	17.9536	19.0052	15.945	17.6271	12.7223	9.077
AT2G21440	AT2G21440	NA	2488.42	2488.42	285.462	2181.2	2999.27	2284.79	547.584	566.764	181.634	420.848	303.921	131.616
AT1G63160	RFC2	DNA clamp loader activity; ATP hydrolysis activity; protein binding	688.457	688.457	70.7042	729.741	706.496	629.134	199.285	158.83	48.5282	110.17	69.2657	32.6772
AT3G15000	MORF8	protein homodimerization activity; mRNA binding; protein binding; protein binding; protein binding; protein binding; protein dimerization activity; protein binding; cobalt ion binding; protein binding; protein binding; protein binding; protein binding; protein binding; protein binding; protein binding; protein binding	6422.68	6422.68	643.573	5837.92	7646.84	5783.28	1540.42	1640.56	647.505	1068.65	585.224	276.848
AT4G00200	AHL7	minor groove of adenine-thymine-rich DNA binding	469.024	469.024	47.7754	557.329	516.976	332.765	156.196	73.3059	56.1541	103.559	26.1513	13.6155
AT5G14920	GASA14	protein binding	454.772	454.772	77.6672	467.114	596.377	300.826	41.2932	56.337	65.1665	147.627	44.5279	40.8465
AT3G62100	IAA30	protein binding; transcription cis-regulatory region binding; transcription cis-regulatory region binding; transcription cis-regulatory region binding; transcription cis-regulatory region binding; DNA-binding transcription factor activity; protein binding	146.738	146.738	34.4442	198.473	157.063	84.6769	19.7489	7.46635	13.1719	52.8814	20.497	29.9541
AT2G47990	SWA1	mRNA binding	1608.89	1608.89	157.467	1619.86	1800.72	1406.08	396.774	456.126	151.824	251.187	122.275	98.9393
AT1G71850	AT1G71850	RNA binding	561.144	561.144	62.5787	521.243	615.503	546.686	111.312	154.757	45.0619	90.3391	62.9045	34.4926
AT1G17460	TRFL3	transcription cis-regulatory region binding	297.44	297.44	47.7503	326.779	347.162	218.377	59.2468	35.2955	22.8776	88.1357	42.4075	12.7078
AT5G40480	GB210	protein binding	3075.57	3075.57	417.227	2764.59	3698.23	2763.88	508.086	629.209	260.666	590.509	410.646	250.525
AT1G13410	AT1G13410	molecular_function_unknown	164.236	164.236	18.7776	182.435	166.916	143.356	28.7257	48.1919	18.0248	37.4577	13.4291	5.4462
AT5G65860	AT5G65860	S-adenosylmethionine-dependent methyltransferase activity; protein-arginine N-methyltransferase activity	1439.57	1439.57	148.843	1423.4	1540.5	1354.83	371.639	371.281	126.867	273.221	121.568	51.7389
AT5G10510	AIL6	transcription cis-regulatory region binding; transcription cis-regulatory region binding; DNA-binding transcription factor activity; transcription cis-regulatory region binding; DNA-binding transcription factor activity; transcription cis-regulatory region binding; DNA binding; transcription cis-regulatory region binding; DNA-binding transcription factor activity	2082.64	2082.64	259.17	2109.03	2544.89	1594.01	457.816	324.447	263.439	513.39	159.735	104.385
AT4G36580	AT4G36580	zinc ion binding; ATP hydrolysis activity; protein binding	540.038	540.038	61.0194	481.148	605.65	533.316	125.675	138.467	41.5956	107.966	48.7687	26.3233
AT3G09720	RH57	RNA helicase activity	1425.84	1425.84	151.08	1421.39	1415.89	1440.25	402.16	329.198	123.4	290.848	102.485	59.9082
AT1G76540	CDKB2-1	protein binding; cyclin binding; protein binding; protein binding; RNA polymerase II CTD heptapeptide repeat kinase activity; cyclin-dependent protein serine/threonine kinase activity; protein binding; protein binding; cyclin-dependent protein serine/threonine kinase activity; protein binding; protein binding	1472.58	1472.58	204.683	1447.45	1672.64	1297.64	280.076	311.55	83.8845	277.627	237.482	98.9393
AT5G52820	NLE1	ribosomal large subunit assembly	2393.62	2393.62	324.141	2694.43	2437.09	2049.33	490.132	431.691	221.843	542.034	299.68	130.709
AT3G18524	MSH2	protein binding; mismatched DNA binding; double-stranded DNA binding; mismatched DNA binding; protein binding; damaged DNA binding	798.389	798.389	83.8672	773.846	929.05	692.271	236.987	200.913	60.3136	134.407	89.0559	28.1387
AT1G31970	RH5	RNA binding; RNA helicase activity	4914.47	4914.47	510.032	4771.38	5467.08	4504.96	1384.22	1274.71	418.036	967.289	383.082	179.725
AT5G15750	AT5G15750	snoRNA binding	1878.08	1878.08	221.828	1898.53	1840.13	1895.57	447.044	403.183	198.966	381.187	165.389	118.909
AT3G15570	AT3G15570	protein ubiquitination	141.899	141.899	18.0871	174.416	120.551	130.729	44.8839	24.4353	10.3989	30.8475	13.4291	9.9847
AT5G61880	PAM16L1	protein import into mitochondrial matrix	1337.64	1337.64	114.518	1489.55	1286.64	1236.73	502.7	361.1	174.702	209.322	83.4015	50.8312
AT5G46640	AHL8	minor groove of adenine-thymine-rich DNA binding	521.878	521.878	56.3883	605.444	549.432	410.757	141.833	113.353	71.4058	116.78	36.0464	16.3386
AT5G15700	AT5G15700	DNA binding; 5'-3' RNA polymerase activity; DNA-directed 5'-3' RNA polymerase activity; DNA-directed 5'-3' RNA polymerase activity	827.605	827.605	113.392	829.98	898.913	753.921	152.605	179.871	72.7923	149.831	115.914	74.4314
AT3G21110	PUR7	phosphoribosylaminoimidazolesuccinocarboxamide synthase activity; phosphoribosylaminoimidazolesuccinocarboxamide synthase activity	1061.18	1061.18	132.624	1004.4	1163.78	1015.38	233.396	248.426	89.4306	191.695	114.5	91.6777
AT1G28395	AT1G28395	molecular_function_unknown	1136.72	1136.72	97.2443	1156.76	1200.87	1052.52	407.546	339.379	153.904	176.271	72.7996	42.6619
AT4G28450	AT4G28450	protein binding	2333.53	2333.53	261.311	2371.66	2376.82	2252.11	666.077	533.504	201.739	429.661	235.362	118.909
AT2G22400	AT2G22400	methyltransferase activity; tRNA (cytosine-5-)-methyltransferase activity	3166.42	3166.42	339.117	3081.35	3401.5	3016.43	843.817	806.365	335.538	566.272	313.109	137.97
AT4G30990	AT4G30990	molecular_function_unknown	2465.37	2465.37	293.2	2311.51	2797.58	2287.02	563.742	612.24	234.322	480.339	243.137	156.124
AT5G64420	AT5G64420	DNA binding	3151.76	3151.76	419.628	2828.75	3523.2	3103.33	676.849	652.287	289.783	676.441	355.517	226.925
AT1G31010	OSB4	single-stranded DNA binding	408.971	408.971	68.7061	360.861	430.041	436.012	70.0189	75.3422	27.0371	99.1526	51.5959	55.3697
AT2G21590	APL4	glucose-1-phosphate adenylyltransferase activity; glucose-1-phosphate adenylyltransferase activity	271.64	271.64	44.5901	332.794	303.115	179.01	52.0653	45.4768	20.1045	112.373	14.1358	7.2616
AT5G45140	NRPC2	DNA binding; DNA-directed 5'-3' RNA polymerase activity; ribonucleoside binding; DNA-directed 5'-3' RNA polymerase activity	1829.81	1829.81	223.977	1754.18	2158.32	1576.92	439.862	427.618	178.168	361.356	213.451	97.1239
AT5G51590	AHL4	protein binding; protein self-association; minor groove of adenine-thymine-rich DNA binding	1325.15	1325.15	179.361	1291.08	1463.99	1220.39	310.597	267.431	110.922	297.458	162.562	78.0622
AT1G60080	AT1G60080	molecular_function_unknown	820.782	820.782	94.212	846.018	838.637	777.69	204.671	211.773	92.2036	152.034	83.4015	47.2004
AT1G16830	AT1G16830	molecular_function_unknown	176.459	176.459	20.2604	166.397	209.225	153.755	44.8839	53.6219	17.3315	35.2543	9.1883	16.3386
AT2G26760	CYCB1-4	protein binding; cyclin-dependent protein serine/threonine kinase regulator activity	887.771	887.771	103.315	833.989	910.504	918.818	272.894	220.597	46.4484	147.627	125.102	37.2157
AT2G18520	AT2G18520	molecular_function_unknown	441.401	441.401	46.3414	439.047	467.713	417.442	116.698	143.897	46.4484	85.9323	36.7532	16.3386
AT3G01410	AT3G01410	nucleic acid binding; RNA-DNA hybrid ribonuclease activity	523.127	523.127	60.2919	509.215	584.786	475.379	136.447	132.358	64.4732	88.1357	47.3551	45.385
AT2G37210	AT2G37210	hydrolase activity	223.591	223.591	48.7599	264.631	182.564	223.577	30.5211	26.4716	18.718	59.4916	45.9415	40.8465
AT3G59670	AT3G59670	NA	1922.09	1922.09	199.12	1770.22	2031.39	1964.65	529.63	581.018	220.457	345.933	172.457	78.9699
AT2G16570	ASE1	amidophosphoribosyltransferase activity; amidophosphoribosyltransferase activity	939.614	939.614	136.346	858.047	1168.99	791.803	147.219	228.742	88.7373	200.509	141.358	67.1698
AT1G34160	PCMP-H68	zinc ion binding	294.579	294.579	38.9412	346.827	298.478	238.432	70.0189	69.9122	24.9574	72.7119	33.2192	10.8924
AT4G29170	MND1	protein binding; double-stranded DNA binding; protein binding	316.01	316.01	35.0495	344.822	332.093	271.115	91.5632	84.8448	36.0495	55.0848	34.6328	15.4309
AT2G47790	GTS1	molecular_function_unknown	1368.6	1368.6	180.375	1435.42	1442.55	1227.81	326.755	298.654	126.867	253.39	172.457	115.278
AT2G36200	AT2G36200	microtubule motor activity; microtubule binding	1361.56	1361.56	138.717	1248.98	1583.38	1252.33	375.229	441.872	151.824	220.339	134.997	60.8159
AT1G23280	AT1G23280	molecular_function_unknown	2083.81	2083.81	254.598	2066.93	2092.83	2091.67	536.812	543.007	167.076	405.424	204.97	153.401
AT4G39300	AT4G39300	molecular_function_unknown	1387.03	1387.03	119.443	1337.19	1350.98	1472.93	547.584	460.198	184.407	191.695	106.726	59.9082
AT3G12170	AT3G12170	molecular_function_unknown	282.83	282.83	24.7137	294.703	259.647	294.141	96.9492	111.316	35.3563	30.8475	23.3242	19.9694
AT3G63130	RANGAP1	protein binding; protein binding; protein binding	2827.14	2827.14	266.824	2758.58	2860.18	2862.67	947.948	843.018	427.741	445.085	241.016	114.37
AT2G37990	AT2G37990	endonucleolytic cleavage in ITS1 to separate SSU-rRNA from 5.8S rRNA and LSU-rRNA from tricistronic rRNA transcript (SSU-rRNA	4003.81	4003.81	452.991	3961.45	3812.41	4237.56	1129.28	1073.8	434.674	718.306	383.788	256.879
AT1G79490	EMB2217	molecular_function_unknown	404.902	404.902	63.1444	416.995	453.803	343.907	86.1771	84.1661	29.1169	105.763	53.7162	29.9541
AT3G43920	DCL3	double-stranded RNA binding; nucleic acid binding; ribonuclease III activity; RNA binding; protein binding; protein binding; ribonuclease III activity	325.047	325.047	52.0671	310.741	420.768	243.632	64.6328	69.9122	21.4911	96.9493	43.8211	15.4309
AT5G23690	AT5G23690	molecular_function_unknown	464.563	464.563	67.8519	511.219	479.884	402.587	96.9492	98.42	47.1417	94.7459	77.0404	31.7695
AT4G05410	YAO	U3 snoRNA binding; snoRNA binding	1543.01	1543.01	187.033	1327.17	1747.98	1553.9	364.457	446.623	155.984	323.899	168.217	68.9852
AT5G57280	RID2	rRNA (guanine) methyltransferase activity	1161.89	1161.89	156.195	1263.01	1170.15	1052.52	272.894	287.115	106.069	237.966	143.479	87.1392
AT2G17670	AT2G17670	protein binding	416.288	416.288	54.2546	398.952	492.634	357.277	105.926	97.0625	47.8349	83.7289	57.2502	21.7848
AT1G03110	TRM82	tRNA (guanine-N7-)-methyltransferase activity	1389.49	1389.49	142.972	1323.16	1486.02	1359.29	439.862	450.696	152.517	240.17	127.929	60.8159
AT1G69070	AT1G69070	molecular_function_unknown	2362.31	2362.31	286.54	2213.28	2591.84	2281.82	563.742	735.775	213.524	442.882	267.874	148.863
AT5G48240	AT5G48240	molecular_function_unknown	1995.56	1995.56	245.602	2062.92	1852.88	2070.87	563.742	496.851	206.592	398.814	200.022	137.97
AT1G67630	POLA2	DNA binding	779.186	779.186	87.6111	737.76	934.267	665.531	188.512	291.866	66.553	143.22	86.9355	32.6772
AT1G17140	ICR1	NA	413.563	413.563	78.4606	437.042	477.566	326.08	64.6328	79.4148	28.4237	90.3391	99.6577	45.385
AT2G26180	IQD6	NA	668.477	668.477	148.992	685.635	709.973	609.822	95.1539	65.1608	83.8845	218.136	89.0559	139.786
AT2G21790	RNR1	ATP binding; ribonucleoside-diphosphate reductase activity	3137.4	3137.4	397.26	2949.03	3715.62	2747.54	791.752	945.511	236.402	594.916	445.279	151.586
AT1G61570	TIM13	copper ion binding	2545.7	2545.7	277.18	2433.81	2310.17	2893.13	833.045	719.484	331.378	414.238	233.948	183.355
AT5G17520	MEX1	maltose transmembrane transporter activity; maltose transmembrane transporter activity; maltose transmembrane transporter activity	591.143	591.143	79.1207	595.42	736.054	441.954	123.88	143.218	95.6699	121.187	79.8676	36.308
AT4G38380	DTX45	antiporter activity; xenobiotic transmembrane transporter activity	388.938	388.938	58.0749	412.985	461.917	291.912	62.8375	80.7723	70.7125	74.9153	59.3706	39.9388
AT1G04590	AT1G04590	molecular_function_unknown	1615.69	1615.69	184.746	1830.37	1663.37	1353.34	482.951	479.204	201.739	332.712	130.757	90.77
AT5G35400	AT5G35400	pseudouridine synthase activity; RNA binding; pseudouridine synthase activity; tRNA pseudouridine synthase activity	356.51	356.51	43.4845	386.923	358.754	323.852	116.698	87.5599	54.0743	57.2882	39.5804	33.5849
AT2G43800	FH2	actin binding; actin binding; actin filament binding	625.717	625.717	88.6553	673.607	566.24	637.305	181.331	123.534	76.9519	114.576	93.2966	58.0928
AT1G62150	AT1G62150	double-stranded DNA binding	501.671	501.671	59.4213	451.076	572.615	481.321	138.242	179.192	48.5282	88.1357	56.5434	33.5849
AT2G21050	LAX2	amino acid transmembrane transporter activity	1630.66	1630.66	227.993	1732.13	1825.07	1334.78	357.276	302.048	345.244	378.983	185.18	119.816
AT2G04030	HSP90-5	protein binding; ATP hydrolysis activity; protein homodimerization activity; protein binding; ATP binding; unfolded protein binding; ATP binding	6374.47	6374.47	1070.77	5481.07	7267.81	6374.54	1177.75	1461.37	599.67	1454.24	1025.56	732.514
AT2G34900	GTE1	lysine-acetylated histone binding; protein binding	1743.98	1743.98	235.861	2036.86	1670.9	1524.18	524.244	372.639	211.444	343.729	236.775	127.078
AT2G34570	MEE21	small ribosomal subunit rRNA binding	801.612	801.612	98.2031	827.975	807.341	769.52	238.782	215.845	120.627	156.441	85.5219	52.6466
AT1G31660	AT1G31660	snoRNA binding	2385.79	2385.79	307.941	2337.58	2419.12	2400.66	671.463	714.733	233.629	493.56	277.769	152.494
AT2G01210	ZAR1	protein binding; protein binding; ATP binding; protein serine/threonine kinase activity; kinase activity; kinase activity; protein binding	552.502	552.502	67.8748	563.344	609.128	485.035	165.173	150.684	85.9643	112.373	68.5589	22.6925
AT1G73590	PIN1	auxin efflux transmembrane transporter activity; protein binding; protein binding; protein binding; protein binding; protein binding; auxin efflux transmembrane transporter activity	3099.65	3099.65	456.018	3448.22	3054.91	2795.82	755.845	684.868	409.717	654.407	436.798	276.848
AT1G53200	AT1G53200	molecular_function_unknown	700.588	700.588	103.014	835.994	719.826	545.943	219.033	139.824	66.553	167.458	73.5064	68.0775
AT2G06040	AT2G06040	molecular_function_unknown	668.776	668.776	115.41	751.793	794.011	460.523	157.991	122.177	66.553	145.424	91.883	108.924
AT5G06000	EIF3G2	translation initiation factor activity	510.871	510.871	49.6235	513.224	505.385	514.004	211.852	174.441	99.8295	77.1187	38.1668	33.5849
AT1G29980	AT1G29980	molecular_function_unknown	1415.32	1415.32	196.727	1529.65	1435.01	1281.29	368.048	407.934	140.039	348.136	170.337	71.7083
AT1G10490	AT1G10490	tRNA binding; rRNA cytidine N-acetyltransferase activity	3068.43	3068.43	462.39	2872.85	3462.35	2870.1	734.301	737.811	363.268	656.611	409.233	321.326
AT3G17360	POK1	microtubule binding; microtubule motor activity; microtubule motor activity; protein binding; microtubule binding; ATP hydrolysis activity; protein binding	910.349	910.349	89.3643	741.769	1094.23	895.05	321.369	376.711	167.076	127.797	94.0034	46.2927
AT2G37400	AT2G37400	biological_process	837.424	837.424	105.666	833.989	856.025	822.257	260.327	255.892	104.682	171.865	89.7626	55.3697
AT1G32580	MORF5	protein homodimerization activity; protein dimerization activity	2344.95	2344.95	296.928	2522.02	2280.03	2232.8	791.752	605.453	324.446	467.119	240.309	183.355
AT5G62290	AT5G62290	molecular_function_unknown	1107.87	1107.87	175.457	1162.77	1089.01	1071.83	314.187	211.773	147.664	290.848	110.26	125.263
AT5G67240	SDN3	exonuclease activity; nucleic acid binding	3363.79	3363.79	448.891	3660.73	3374.83	3055.8	1071.83	967.91	386.146	729.323	366.825	250.525
AT1G06380	AT1G06380	RNA binding	433.33	433.33	64.5604	398.952	479.884	421.156	113.107	126.249	45.7552	105.763	64.3181	23.6002
AT2G36010	E2F3	protein binding; protein binding; DNA binding; DNA-binding transcription factor activity	496.049	496.049	54.0607	463.105	569.717	455.324	166.968	191.41	91.5103	66.1018	57.957	38.1234
AT5G25490	AT5G25490	mRNA binding; mRNA binding	270.317	270.317	36.8371	372.889	253.852	184.209	100.54	50.2281	51.3012	66.1018	28.9785	15.4309
AT2G16780	MSI2	histone binding	1457.03	1457.03	201.922	1409.36	1734.65	1227.07	418.318	460.877	155.29	319.492	219.106	67.1698
AT3G25940	AT3G25940	zinc ion binding; nucleic acid binding; DNA-directed 5'-3' RNA polymerase activity	738.936	738.936	124.19	823.965	635.208	757.635	204.671	153.399	80.4182	160.848	110.966	100.755
AT4G26110	AT4G26110	histone binding; protein binding; histone binding; chromatin binding; protein binding; identical protein binding; protein binding; protein binding; identical protein binding; identical protein binding	9238.49	9238.49	1316.24	9777.32	9640.56	8297.59	2696.63	2652.59	1006.61	2031.53	1174.69	742.498
AT5G66540	AT5G66540	protein binding; mRNA binding	2444.43	2444.43	350.488	2439.82	2495.05	2398.44	714.552	654.323	311.967	486.95	287.665	276.848
AT3G03950	ECT1	mRNA binding; RNA binding; mRNA binding; mRNA binding; protein binding; protein binding	1428.04	1428.04	301.867	1461.49	1466.31	1356.32	260.327	286.436	123.4	420.848	303.214	181.54
AT5G60030	AT5G60030	molecular_function_unknown	1355.94	1355.94	175.194	1525.64	1494.13	1048.06	491.928	433.727	126.867	277.627	133.584	114.37
AT2G18330	AT2G18330	protein binding; ATP hydrolysis activity	1431.44	1431.44	195.746	1305.11	1552.67	1436.54	403.955	466.307	183.021	308.475	175.285	103.478
AT5G57120	AT5G57120	molecular_function_unknown	3630.26	3630.26	531.472	3817.1	3676.21	3397.47	1071.83	1002.53	422.195	852.713	453.054	288.648
AT1G13160	AT1G13160	ribosomal large subunit export from nucleus	2425.43	2425.43	312.212	2141.11	2794.69	2340.5	662.486	935.33	303.648	493.56	280.597	162.478
AT4G24830	AT4G24830	argininosuccinate synthase activity; argininosuccinate synthase activity	4344.58	4344.58	582.912	3728.89	5156.43	4148.42	1131.07	1631.74	501.227	802.035	683.468	263.233
AT1G10270	GRP23	protein binding	831.243	831.243	142.84	759.812	988.167	745.751	179.536	227.384	85.9643	211.526	137.118	79.8776
AT1G49540	ELP2	regulation of leaf development	1259.06	1259.06	179.929	1194.85	1422.84	1159.48	360.867	386.892	152.517	295.255	139.238	105.293
AT4G34760	SAUR50	molecular_function_unknown	176.909	176.909	17.6945	182.435	132.142	216.149	59.2468	59.7308	74.1788	26.4407	14.8426	11.8001
AT1G53460	AT1G53460	mRNA binding	697.336	697.336	100.958	699.669	760.975	631.363	236.987	194.125	78.3384	156.441	81.9879	64.4467
AT1G60770	AT1G60770	mRNA binding	2204.39	2204.39	266.378	2058.91	2333.35	2220.91	725.324	825.371	361.882	418.645	232.535	147.955
AT5G11780	AT5G11780	molecular_function_unknown	273.156	273.156	57.8991	304.727	282.25	232.49	70.0189	51.5857	18.0248	90.3391	45.2347	38.1234
AT5G47630	MTACP2	acyl carrier activity; acyl binding; acyl carrier activity	484.814	484.814	63.006	455.085	486.839	512.518	152.605	175.799	71.4058	94.7459	64.3181	29.9541
AT1G15420	AT1G15420	molecular_function_unknown	1926.19	1926.19	336.015	1926.6	2012.85	1839.12	515.267	446.623	210.751	491.356	270.702	245.987
AT1G55040	AT1G55040	mRNA binding	547.584	547.584	97.5199	535.277	617.242	490.235	120.289	147.969	58.2339	90.3391	93.2966	108.924
AT3G06790	MORF3	protein binding; protein binding; protein dimerization activity; cobalt ion binding	1055.94	1055.94	158.553	1080.58	1120.89	966.356	344.708	272.182	147.664	222.543	150.547	102.57
AT5G63420	emb2746	mRNA binding; 5'-3' exonuclease activity; endonuclease activity	533.76	533.76	100.323	519.238	612.605	469.437	157.991	107.923	47.8349	141.017	85.5219	74.4314
AT4G02820	AT4G02820	molecular_function_unknown	708.987	708.987	100.989	649.549	833.421	643.99	224.42	213.809	107.455	147.627	108.139	47.2004
AT5G59980	AT5G59980	RNA binding; catalytic activity; protein binding	425.323	425.323	69.5031	439.047	430.62	406.3	111.312	126.249	51.9945	105.763	66.4385	36.308
AT1G79470	IMPDH	IMP dehydrogenase activity	1018.31	1018.31	235.315	950.267	1196.23	908.42	154.401	220.597	106.069	299.661	298.266	108.016
AT5G53290	CRF3	protein binding; protein binding; DNA-binding transcription factor activity; protein binding	1161.4	1161.4	156.724	1200.86	1068.15	1215.19	371.639	395.038	177.475	189.492	178.112	102.57
AT2G40430	AT2G40430	molecular_function_unknown; 5S rRNA binding	3631.59	3631.59	492.746	3333.95	3869.21	3691.62	1109.53	1358.2	472.803	735.933	450.934	291.372
AT5G17270	AT5G17270	molecular_function_unknown	2007.2	2007.2	309.271	2022.82	2187.88	1810.9	590.672	574.23	277.997	471.526	282.01	174.278
AT3G06930	PRMT13	protein-arginine omega-N asymmetric methyltransferase activity; protein homodimerization activity; protein heterodimerization activity; [myelin basic protein]-arginine N-methyltransferase activity; protein-arginine omega-N monomethyltransferase activity; protein binding; histone-arginine N-methyltransferase activity	2061.97	2061.97	282.082	1854.42	2272.49	2058.99	653.51	744.598	273.144	464.916	261.513	119.816
AT1G18800	NRP2	histone binding; chromatin binding; histone binding; chromatin binding	3267.92	3267.92	521.718	3368.03	3079.83	3355.88	991.037	837.588	441.607	766.78	445.279	353.095
AT1G44900	MCM2	DNA helicase activity; single-stranded DNA binding; protein binding; single-stranded DNA helicase activity; 3'-5' DNA helicase activity	1695.41	1695.41	213.914	1427.4	1925.91	1732.91	558.356	683.51	260.666	334.916	197.902	108.924
AT1G08580	AT1G08580	molecular_function_unknown	2360.42	2360.42	334.491	2463.88	2045.88	2571.5	838.431	639.391	404.171	515.594	301.8	186.078
AT4G35050	MSI3	histone binding; protein binding; protein binding	1232.95	1232.95	183.63	1323.16	1328.37	1047.32	384.206	386.214	166.382	260	196.488	94.4008
AT4G15730	AT4G15730	zinc ion binding	263.689	263.689	52.7558	290.693	280.512	219.863	61.0421	58.3733	35.3563	63.8984	60.7842	33.5849
AT3G15080	AT3G15080	3'-5' exonuclease activity; exonuclease activity; nucleic acid binding	731.959	731.959	114.352	751.793	682.733	761.349	229.806	217.203	108.149	167.458	97.5374	78.0622
AT4G30220	RUXF	RNA binding	3579.56	3579.56	458.358	3779.01	3197.49	3762.18	1441.67	1189.19	666.916	702.882	346.328	325.864
AT3G49320	AT3G49320	molecular_function_unknown	589.695	589.695	127.509	669.597	545.375	554.114	129.266	114.71	83.1912	152.034	121.568	108.924
AT4G27510	AT4G27510	molecular_function_unknown	75.1304	75.1304	11.8418	74.1769	82.8785	68.3357	23.3396	23.0778	11.7854	13.2204	14.1358	8.1693
AT1G01110	IQD18	molecular_function_unknown	1079.37	1079.37	135.509	1108.64	1166.09	963.385	427.295	307.478	300.875	209.322	117.328	79.8776
AT1G22270	TRM112A	protein heterodimerization activity; protein binding	1294.26	1294.26	198.615	1263.01	1258.25	1361.52	457.816	363.815	187.873	262.204	186.593	147.047
AT1G20370	AT1G20370	RNA binding; pseudouridine synthase activity	813.242	813.242	111.988	789.884	840.956	808.887	253.145	320.374	136.572	147.627	122.982	65.3544
AT2G34750	AT2G34750	RNA polymerase I general transcription initiation factor activity; RNA polymerase I core binding	3648.56	3648.56	572.924	3819.11	4158.41	2968.15	1206.48	1118.59	459.631	907.798	528.681	282.295
AT4G30720	AT4G30720	NA	434.702	434.702	66.5861	487.162	480.463	336.479	136.447	126.249	85.271	88.1357	67.1453	44.4773
AT5G23070	TK1B	thymidine kinase activity; thymidine kinase activity; thymidine kinase activity; identical protein binding; thymidine kinase activity	359.211	359.211	69.7413	408.975	358.174	310.482	84.3817	94.3475	45.0619	77.1187	74.92	57.1851
AT4G11060	MTSSB	mRNA binding; single-stranded DNA binding; single-stranded DNA binding; protein binding	920.944	920.944	146.769	1082.58	878.048	802.202	303.415	295.26	115.081	253.39	115.207	71.7083
AT4G23540	AT4G23540	molecular_function_unknown	1188.11	1188.11	263.461	1080.58	1390.39	1093.37	263.917	259.965	137.959	343.729	236.069	210.586
AT2G29760	PCMP-H33	mRNA binding; zinc ion binding	148.898	148.898	24.6445	128.306	175.03	143.356	50.27	46.8344	18.0248	33.0509	31.8057	9.077
AT3G17590	BSH	protein binding; transcription coregulator activity; chromatin binding	771.405	771.405	105.31	960.291	723.303	630.62	332.141	259.965	116.468	152.034	94.0034	69.8929
AT2G35750	AT2G35750	molecular_function_unknown	440.776	440.776	69.1334	533.272	431.779	357.277	174.15	115.389	67.9395	118.983	59.3706	29.0464
AT4G10620	AT4G10620	GTP binding	719.817	719.817	119.953	733.75	792.851	632.848	224.42	238.244	81.1114	215.932	94.0034	49.9235
AT4G30150	AT4G30150	molecular_function_unknown	1312.56	1312.56	286.843	1112.65	1600.19	1224.84	235.192	352.955	160.836	387.797	284.837	187.894
AT4G26870	AT4G26870	RNA binding; aspartate-tRNA ligase activity	3544.8	3544.8	508.85	3442.21	4012.36	3179.84	1235.21	1333.76	529.651	731.526	514.545	280.479
AT3G02490	AT3G02490	molecular_function_unknown	491.7	491.7	97.2517	459.095	556.967	459.038	105.926	147.969	64.4732	147.627	93.2966	50.8312
AT5G22330	RIN1	DNA helicase activity; protein binding; protein binding	1748.86	1748.86	341.716	1726.12	1815.79	1704.68	456.02	426.939	257.2	480.339	344.208	200.602
AT2G29540	ATRPC14	DNA-directed 5'-3' RNA polymerase activity; protein binding; DNA binding; DNA-directed 5'-3' RNA polymerase activity; protein dimerization activity	603.444	603.444	126.236	669.597	565.081	575.654	166.968	151.363	52.6878	176.271	105.312	97.1239
AT5G62550	AT5G62550	molecular_function_unknown	1140.51	1140.51	181.018	1068.55	1192.75	1160.22	373.434	369.924	194.113	244.577	217.692	80.7853
AT5G18440	AT5G18440	box C/D snoRNP assembly	409.86	409.86	83.0843	398.952	450.326	380.303	104.131	108.601	56.1541	94.7459	85.5219	68.9852
AT4G24270	EMB140	U6 snRNA binding; nucleic acid binding; protein binding	1052.48	1052.48	218.603	954.276	1213.04	990.125	236.987	293.903	143.505	317.288	220.519	118.001
AT4G23750	CRF2	DNA-binding transcription factor activity; transcription cis-regulatory region binding; transcription cis-regulatory region binding; protein binding; identical protein binding; protein binding; protein binding; protein binding; transcription cis-regulatory region binding	1258.44	1258.44	238.426	1208.88	1463.41	1103.03	378.82	344.809	164.996	359.153	180.939	175.186
AT4G35930	AT4G35930	protein binding	424.036	424.036	86.0246	477.138	474.088	320.881	140.038	107.923	35.3563	118.983	98.2442	40.8465
AT5G60040	NRPC1	DNA-directed 5'-3' RNA polymerase activity; DNA-directed 5'-3' RNA polymerase activity; DNA binding	869.783	869.783	146.79	767.831	1033.37	808.144	281.871	299.333	114.388	207.119	153.374	79.8776
AT3G61620	RRP41	polyadenylation-dependent snoRNA 3'-end processing	1345.44	1345.44	203.735	1549.7	1200.87	1285.75	619.398	376.032	212.138	297.458	163.976	149.77
AT1G78650	POLD3	DNA-directed DNA polymerase activity; DNA-directed DNA polymerase activity	583.401	583.401	94.6372	593.415	629.413	527.374	188.512	222.633	94.9766	130	94.0034	59.9082
AT1G26470	AT1G26470	molecular_function_unknown	1863.08	1863.08	328.883	2012.8	1582.81	1993.62	662.486	489.385	341.777	436.272	273.529	276.848
AT1G29900	CARB	carbamoyl-phosphate synthase (glutamine-hydrolyzing) activity	5481.44	5481.44	924.011	5242.5	6211.83	4989.99	1852.81	1912.74	805.568	1264.75	975.374	531.912
AT1G63810	AT1G63810	molecular_function_unknown	2289.74	2289.74	464.959	2040.87	2597.05	2231.31	569.128	648.215	379.213	627.967	447.4	319.51
AT1G27050	ATHB54	DNA-binding transcription factor activity	418.559	418.559	64.7406	447.066	404.54	404.072	184.922	138.467	74.8721	85.9323	62.9045	45.385
AT4G40000	AT4G40000	tRNA (cytosine-5-)-methyltransferase activity; methyltransferase activity	698.506	698.506	127.353	641.53	760.975	693.013	220.829	205.664	144.891	185.085	92.5898	104.385
AT3G56690	CIP111	calmodulin binding; ATP hydrolysis activity; calmodulin binding; ATP hydrolysis activity	850.106	850.106	164.933	892.128	922.096	736.095	251.35	270.146	121.321	229.153	170.337	95.3085
AT2G31725	AT2G31725	molecular_function_unknown	605.565	605.565	121.838	589.406	584.786	642.504	201.08	162.223	88.7373	185.085	86.9355	93.4931
AT5G26110	AT5G26110	protein serine/threonine kinase activity; protein serine/threonine kinase activity	1202.91	1202.91	217.193	1311.13	1215.36	1082.23	436.272	376.032	185.794	310.678	186.593	154.309
AT1G50840	POLGAMMA2	3'-5' exonuclease activity; DNA binding; DNA-directed DNA polymerase activity; protein binding; DNA-directed DNA polymerase activity; DNA-directed DNA polymerase activity	497.591	497.591	132.905	497.186	624.197	371.39	68.2235	88.2386	119.241	165.254	159.028	74.4314
AT5G17490	RGL3	DNA-binding transcription factor activity; protein binding; protein binding; DNA-binding transcription factor activity; protein binding; DNA-binding transcription factor activity; sequence-specific DNA binding	327.709	327.709	52.3955	334.799	427.723	220.606	89.7678	71.9484	144.891	59.4916	58.6638	39.0311
AT2G27590	AT2G27590	molecular_function_unknown	682.442	682.442	124.049	783.87	693.745	569.712	240.578	245.032	86.6575	149.831	115.207	107.109
AT3G02220	AT3G02220	biological_process	2202.37	2202.37	356.828	2407.74	2227.29	1972.08	908.45	819.941	348.017	528.814	332.899	208.771
AT5G16690	ORC3	DNA replication origin binding; protein binding	374.961	374.961	72.9562	324.775	429.461	370.647	127.47	120.14	53.381	96.9493	75.6268	46.2927
AT3G43210	KIN7B	microtubule motor activity; microtubule binding	651.711	651.711	161.196	595.42	752.861	606.851	166.968	162.902	78.3384	202.712	171.044	109.832
AT2G39020	AT2G39020	N-acetyltransferase activity; N-acetyltransferase activity	1381.88	1381.88	228.008	1311.13	1519.05	1315.46	439.862	597.986	253.733	282.034	249.498	152.494
AT5G12080	MSL10	mechanosensitive ion channel activity; mechanosensitive ion channel activity; mechanosensitive ion channel activity	2063.65	2063.65	551.169	2185.21	2376.82	1628.92	366.253	489.385	339.697	661.018	595.826	396.665
AT5G61370	AT5G61370	molecular_function_unknown	160.578	160.578	36.7263	164.392	157.643	159.698	43.0886	40.7255	29.8102	41.8645	31.0989	37.2157
AT4G26190	AT4G26190	phosphoprotein phosphatase activity	2606.7	2606.7	462.694	2530.03	3125.62	2164.46	858.18	999.133	445.073	641.187	495.462	251.433
AT5G27395	AT5G27395	molecular_function_unknown	1594.93	1594.93	250.13	1539.67	1572.37	1672.74	606.83	717.448	285.623	321.695	229.001	199.694
AT1G28210	ATJ1	unfolded protein binding; heat shock protein binding; unfolded protein binding; ATP binding	298.119	298.119	83.2552	352.842	292.683	248.831	77.2003	64.4821	31.1967	107.966	85.5219	56.2774
AT5G25800	AT5G25800	nucleic acid binding; exonuclease activity	669.332	669.332	140.339	755.803	680.995	571.198	206.466	215.845	91.5103	185.085	115.207	120.724
AT2G18950	HPT1	prenyltransferase activity; homogentisate phytyltransferase activity; homogentisate phytyltransferase activity; prenyltransferase activity	249.363	249.363	62.0592	290.693	235.305	222.091	61.0421	60.4095	39.5158	68.3052	64.3181	53.5543
AT5G09420	OM64	protein binding	880.305	880.305	296.94	842.008	973.677	825.228	195.694	139.146	88.7373	420.848	253.032	216.94
AT3G13222	GIP1	identical protein binding; unfolded protein binding; unfolded protein binding; protein binding; protein binding	1530.72	1530.72	262.452	1712.08	1626.27	1253.81	579.9	548.437	318.9	390	253.032	144.324
AT4G27380	AT4G27380	molecular_function_unknown	1287.6	1287.6	214.251	1349.22	1139.43	1374.14	551.174	433.048	277.997	290.848	195.782	156.124
AT2G14860	AT2G14860	molecular_function_unknown	272.643	272.643	68.7522	256.612	290.944	270.372	78.9957	63.8033	40.9023	92.5425	43.8211	69.8929
AT1G12020	AT1G12020	molecular_function_unknown	226.412	226.412	59.1977	276.66	229.51	173.068	41.2932	53.6219	42.2889	57.2882	74.92	45.385
AT4G02460	PMS1	ATP hydrolysis activity; ATP hydrolysis activity; ATP binding; mismatched DNA binding	441.721	441.721	94.224	447.066	505.964	372.133	161.582	111.995	72.0991	121.187	102.485	59.0005
AT3G16840	AT3G16840	RNA helicase activity	2383.18	2383.18	519.583	2427.79	2524.61	2197.14	784.571	728.308	286.316	691.865	469.31	397.572
AT4G13070	AT4G13070	molecular_function_unknown	326.8	326.8	89.3065	306.732	377.3	296.369	71.8143	86.8811	48.5282	107.966	85.5219	74.4314
AT3G14890	ZDP	polydeoxyribonucleotide 5'-hydroxyl-kinase activity; zinc ion binding; polynucleotide 3'-phosphatase activity; protein binding; double-stranded DNA binding	963.175	963.175	255.585	1010.41	1073.94	805.173	233.396	282.364	108.842	288.644	313.816	164.294
AT5G27740	RFC3	DNA clamp loader activity	1565.82	1565.82	297.195	1585.78	1708.57	1403.11	579.9	555.903	296.715	390	291.905	209.679
AT5G16930	AT5G16930	protein binding; ATP binding; ATP hydrolysis activity	1161.08	1161.08	245.117	1078.57	1257.09	1147.59	348.299	375.354	239.175	372.373	175.991	186.986
AT5G16850	TERT	protein binding; telomeric DNA binding; telomerase activity; telomerase RNA reverse transcriptase activity; DNA binding; telomerase RNA binding; telomerase activity; telomerase RNA reverse transcriptase activity	151.586	151.586	32.3956	182.435	146.052	126.273	61.0421	27.1504	46.4484	52.8814	26.1513	18.154
AT5G25590	AT5G25590	molecular_function_unknown	929.719	929.719	193.553	950.267	1037.43	801.459	272.894	331.913	205.205	290.848	136.411	153.401
AT5G50110	AT5G50110	rRNA methyltransferase activity; rRNA (guanine-N7-)-methyltransferase activity	173.079	173.079	31.4373	192.459	166.337	160.44	68.2235	65.8396	38.8226	33.0509	36.7532	24.5079
AT2G30000	AT2G30000	molecular_function_unknown	547.847	547.847	94.5634	559.334	515.238	568.969	256.736	216.524	110.922	118.983	97.5374	67.1698
AT3G15590	AT3G15590	mRNA binding	1546.73	1546.73	356.879	1647.93	1679.01	1313.23	522.449	462.235	257.893	464.916	340.674	265.048
AT1G03760	AT1G03760	chromatin binding; transcription corepressor activity; phosphatase inhibitor activity	577.852	577.852	153.846	665.588	599.275	468.694	179.536	128.964	101.909	204.915	128.636	127.986
AT5G63950	CHR24	DNA translocase activity	1151.81	1151.81	291.625	968.31	1328.37	1158.74	305.211	350.918	191.34	319.492	329.365	226.017
AT4G36020	CSP1	double-stranded DNA binding; mRNA binding; RNA binding; mRNA binding; zinc ion binding; nucleic acid binding; single-stranded DNA binding	1030.04	1030.04	221.708	958.286	1149.87	981.955	366.253	378.069	147.664	220.339	277.769	167.017
AT1G42440	AT1G42440	U3 snoRNA binding; GTPase activity; GTP binding	2334.34	2334.34	554.002	2028.84	2751.8	2222.4	640.942	862.702	343.857	647.797	624.805	389.403
AT2G43780	AT2G43780	molecular_function_unknown	988.47	988.47	185.913	1040.48	895.435	1029.49	448.839	355.67	196.886	268.814	155.494	133.432
AT4G22280	AT4G22280	molecular_function_unknown	156.874	156.874	35.9482	166.397	159.382	144.842	46.6793	62.4458	22.1843	46.2712	45.2347	16.3386
AT1G06590	APC5	protein binding	883.198	883.198	166.111	837.999	941.801	869.795	371.639	357.027	174.008	226.949	159.735	111.647
AT3G24080	AT3G24080	molecular_function_unknown	2811.89	2811.89	641.357	2530.03	3115.77	2789.88	890.497	1054.11	423.582	870.34	613.496	440.234
AT3G49660	WDR5A	histone binding; protein binding; histone binding	269.144	269.144	55.2429	256.612	312.388	238.432	102.335	96.3837	65.1665	90.3391	44.5279	30.8618
AT3G56900	AAAS	protein binding; protein binding	656.756	656.756	159.405	637.521	708.814	623.935	231.601	211.773	84.5777	226.949	118.741	132.524
AT4G05440	EDA35	molecular_function_unknown	490.826	490.826	115.944	475.133	554.648	442.697	152.605	190.052	61.7002	136.61	115.914	95.3085
AT5G51200	AT5G51200	protein binding	2923.21	2923.21	627.855	2628.27	3481.48	2659.89	919.222	1152.53	588.578	804.238	772.524	306.802
AT5G10240	ASN3	asparagine synthase (glutamine-hydrolyzing) activity; aspartate-ammonia ligase activity; asparagine synthase (glutamine-hydrolyzing) activity	2107.58	2107.58	470.338	1872.47	2486.35	1963.91	725.324	765.64	360.495	568.475	436.798	405.742
AT4G26780	AR192	adenyl-nucleotide exchange factor activity; unfolded protein binding; ATP binding; protein homodimerization activity; copper ion binding; chaperone binding	1083.16	1083.16	243.757	922.2	1204.93	1122.34	330.346	416.079	214.911	328.305	220.519	182.448
AT5G01470	AT5G01470	molecular_function_unknown	342.05	342.05	78.0167	412.985	296.74	316.424	134.652	112.674	56.1541	103.559	74.2132	56.2774
AT4G07410	PCN	meristem growth	4799.47	4799.47	1038.58	5106.18	5132.67	4159.57	1985.66	1602.55	827.753	1337.46	964.065	814.207
AT1G67660	AT1G67660	molecular_function_unknown	235.109	235.109	65.9003	244.583	249.795	210.949	64.6328	64.4821	39.5158	66.1018	73.5064	58.0928
AT2G45440	DHDPS2	4-hydroxy-tetrahydrodipicolinate synthase activity; 4-hydroxy-tetrahydrodipicolinate synthase activity; 4-hydroxy-tetrahydrodipicolinate synthase activity	1770.22	1770.22	484.147	1726.12	2002.41	1582.12	515.267	527.396	257.893	599.323	428.316	424.803
AT3G21480	AT3G21480	molecular_function_unknown	429.095	429.095	104.946	398.952	506.544	381.789	140.038	147.291	71.4058	141.017	129.343	44.4773
AT3G11220	ELP4	protein binding	610.344	610.344	148.99	585.396	669.983	575.654	211.852	195.483	115.081	207.119	104.605	135.247
AT1G15940	AT1G15940	molecular_function_unknown	1454.83	1454.83	321.866	1537.67	1593.82	1233.01	506.29	496.173	355.642	464.916	298.266	202.417
AT5G62710	AT5G62710	protein binding; protein kinase activity	600.479	600.479	232.776	655.564	649.698	496.177	138.242	99.7775	85.271	257.797	260.806	179.725
AT1G12830	AT1G12830	mitochondrial electron transport	973.152	973.152	240.268	994.372	918.618	1006.47	260.327	343.452	214.217	341.526	230.414	148.863
AT5G54910	RH32	RNA helicase activity	1145.83	1145.83	260.427	1078.57	1240.28	1118.63	378.82	420.83	249.574	365.763	259.393	156.124
AT5G13520	LKHA4	zinc ion binding; epoxide hydrolase activity	2197.86	2197.86	448.094	1994.76	2457.38	2141.43	870.748	897.319	469.337	599.323	479.912	265.048
AT3G62310	AT3G62310	nucleic acid binding; mRNA binding; RNA helicase activity; RNA binding; RNA helicase activity	3323.95	3323.95	822.684	3354	3614.78	3003.06	1159.8	1077.19	553.222	1048.81	796.555	622.682
AT1G69380	AT1G69380	molecular_function_unknown	489.323	489.323	104.306	535.277	467.713	464.98	208.261	171.047	105.376	123.39	106.019	83.5084
AT4G19610	AT4G19610	RNA binding	1279.37	1279.37	315.432	1277.05	1334.75	1226.33	432.681	467.665	185.794	418.645	334.313	193.34
AT5G42480	ARC6	protein binding; protein binding; protein binding; protein binding; protein binding; protein binding; protein binding; protein homodimerization activity; protein self-association; protein binding; protein binding; protein binding; protein binding; protein binding; protein binding	649.297	649.297	153.262	661.578	718.087	568.226	210.057	211.773	169.155	202.712	171.751	85.3238
AT3G14360	AT3G14360	hormone-sensitive lipase activity; acylglycerol lipase activity; triglyceride lipase activity	332.342	332.342	102.031	368.88	362.231	265.915	80.791	67.1971	83.1912	105.763	115.914	84.4161
AT3G16730	CAPH2	chromatin binding	397.448	397.448	84.1835	366.875	436.996	388.474	161.582	166.296	85.271	112.373	78.454	61.7236
AT1G30600	SBT2.1	serine-type endopeptidase activity	986.165	986.165	210.6	1026.45	1031.05	900.992	386.002	369.245	262.746	301.865	209.211	120.724
AT2G01640	AT2G01640	molecular_function_unknown	677.319	677.319	129.583	757.808	552.91	721.239	323.164	275.576	187.873	169.661	113.794	105.293
AT5G61460	SMC6B	single-stranded DNA binding; ATP hydrolysis activity; damaged DNA binding	478.579	478.579	126.53	421.004	572.035	442.697	136.447	169.69	99.1362	158.644	151.96	68.9852
AT5G48120	MMS19	iron-sulfur cluster assembly	1541.1	1541.1	378.148	1407.36	1768.27	1447.68	556.56	594.593	254.426	480.339	403.579	250.525
AT1G75580	AT1G75580	response to auxin	264.165	264.165	72.8175	300.717	250.374	241.403	109.517	56.337	57.5406	96.9493	64.3181	57.1851
AT1G74240	AT1G74240	S-adenosyl-L-methionine transmembrane transporter activity	369.212	369.212	87.9874	425.014	363.97	318.652	163.377	123.534	72.7923	123.39	70.6792	69.8929
AT4G26430	CSN6B	isopeptidase activity; protein binding	771.232	771.232	155.081	723.726	829.364	760.606	317.778	352.276	216.297	220.339	112.38	132.524
AT4G01790	AT4G01790	molecular_function_unknown	279.983	279.983	63.491	286.684	250.954	302.311	132.856	96.3837	59.6204	72.7119	55.1298	62.6313
AT1G53345	AT1G53345	molecular_function_unknown	255.158	255.158	53.6888	242.579	277.034	245.86	84.3817	120.14	80.4182	66.1018	52.3026	42.6619
AT1G47270	TULP6	protein binding; transcription cis-regulatory region binding; transcription cis-regulatory region binding; protein binding; transcription cis-regulatory region binding	446.738	446.738	123.316	509.215	488.577	342.421	145.424	101.814	135.186	185.085	84.1083	100.755
AT5G47455	AT5G47455	molecular_function_unknown	676.784	676.784	151.288	689.645	693.745	646.961	289.052	275.576	164.303	200.509	95.417	157.94
AT1G27680	APL2	glucose-1-phosphate adenylyltransferase activity; glucose-1-phosphate adenylyltransferase activity; glucose-1-phosphate adenylyltransferase activity	689.587	689.587	156.563	641.53	755.759	671.473	296.234	288.472	154.597	185.085	167.51	117.093
AT4G26300	emb1027	arginine-tRNA ligase activity; arginine-tRNA ligase activity	3752.9	3752.9	810.565	3394.1	4170	3694.59	1567.35	1673.14	983.043	1026.78	795.848	609.066
AT4G09160	PATL5	NA	1514.9	1514.9	378.507	1224.92	1903.31	1416.48	398.569	556.582	520.638	423.051	466.483	245.987
AT3G51530	AT3G51530	molecular_function_unknown	486.814	486.814	148.892	531.267	477.566	451.61	181.331	119.462	102.602	182.882	138.531	125.263
AT5G05210	AT5G05210	RNA binding; DNA binding	1946.2	1946.2	563.649	1964.69	2008.79	1865.12	725.324	662.469	331.378	667.628	477.792	545.527
AT2G45520	AT2G45520	molecular_function_unknown	1211.05	1211.05	367.601	1305.11	1191.6	1136.45	464.997	319.017	245.414	480.339	339.26	283.202
AT3G07590	SMD1A	RNA binding	1210.3	1210.3	417.875	1333.18	1104.08	1193.65	443.453	302.048	194.806	528.814	320.884	403.926
AT3G48710	AT3G48710	histone binding; chromatin binding; histone binding	875.712	875.712	266.33	892.128	839.217	895.792	333.936	268.11	199.659	326.102	245.964	226.925
AT5G26570	GWD3	phosphoglucan	781.941	781.941	215.931	763.822	1021.2	560.799	251.35	271.504	257.893	273.221	262.927	111.647
AT3G13350	HMGB10	protein binding; DNA-binding transcription factor activity	743.482	743.482	194.783	777.855	710.553	742.037	319.573	249.104	223.923	202.712	177.405	204.232
AT2G39795	AT2G39795	NA	990.442	990.442	300.774	940.243	1056.56	974.527	346.504	358.385	207.285	374.577	238.189	289.556
AT4G15900	PRL1	protein binding; protein binding; protein binding; protein binding; protein binding	3336.17	3336.17	828.391	3438.2	3485.53	3084.76	1581.71	1399.6	820.82	1064.24	781.006	639.928
AT1G04945	AT1G04945	molecular_function_unknown	1069.63	1069.63	283.995	1102.63	1032.21	1074.06	432.681	433.727	317.513	367.966	277.063	206.956
AT3G07630	ADT2	prephenate dehydratase activity; prephenate dehydratase activity; arogenate dehydratase activity; arogenate dehydratase activity	1354.71	1354.71	346.031	1295.09	1411.25	1357.8	622.989	617.67	339.004	434.068	356.223	247.802
AT3G56270	AT3G56270	protein binding	357.897	357.897	117.404	362.866	382.516	328.309	122.084	118.783	93.5901	130	112.38	109.832
AT1G54960	ANP2	MAP kinase kinase kinase activity; MAP kinase kinase kinase activity	364.089	364.089	91.6209	348.832	385.414	358.02	175.945	160.866	114.388	96.9493	92.5898	85.3238
AT2G25270	AT2G25270	NA	796.569	796.569	240.752	856.042	823.569	710.097	378.82	239.602	205.898	341.526	177.405	203.325
AT4G35490	MRPL11	structural constituent of ribosome; large ribosomal subunit rRNA binding	1783.39	1783.39	465.516	1669.98	1997.78	1682.4	811.501	865.417	449.926	537.628	474.965	383.957
AT1G53690	AT1G53690	DNA binding; DNA-directed 5'-3' RNA polymerase activity; zinc ion binding	62.2554	62.2554	19.5562	58.1387	65.4914	63.1363	23.3396	19.684	21.4911	22.0339	21.2038	15.4309
AT4G04950	GRXS17	glutathione oxidoreductase activity; protein binding; protein binding; protein binding	1601.38	1601.38	423.273	1509.6	1726.54	1568.01	710.961	754.78	454.085	489.153	482.032	298.633
AT4G21800	QQT2	GTPase activity	941.278	941.278	355.109	952.271	1008.45	863.11	317.778	295.26	185.1	365.763	380.961	318.603
AT1G27090	AT1G27090	mRNA binding; mRNA binding	3792.95	3792.95	1038.51	3402.11	4317.79	3658.93	1628.39	1850.3	1021.17	1163.39	1125.21	826.914
AT3G26850	AT3G26850	molecular_function_unknown	543.212	543.212	166.373	595.42	471.19	563.027	245.964	192.089	151.131	224.746	130.05	144.324
AT1G59660	NUP98B	structural constituent of nuclear pore; structural constituent of nuclear pore; protein binding	726.475	726.475	244.793	749.788	836.899	592.738	294.438	303.405	126.173	290.848	237.482	206.048
AT1G77230	AT1G77230	biological_process	707.147	707.147	242.483	731.745	812.557	577.14	294.438	268.11	135.879	299.661	229.001	198.786
AT4G23860	AT4G23860	zinc ion binding; ubiquitin protein ligase activity	947.818	947.818	291.636	924.204	1055.4	863.853	398.569	390.965	264.825	352.543	295.439	226.925
AT4G33200	XI-I	microfilament motor activity; protein binding; cytoskeletal motor activity; protein binding; actin filament binding; protein binding	1811.03	1811.03	652.354	1655.95	2151.94	1625.2	658.896	606.132	457.552	775.594	662.265	519.204
AT2G19480	AT2G19480	histone binding; protein binding; identical protein binding; protein binding; protein binding; protein binding; histone binding; chromatin binding	7134.15	7134.15	2296.57	7357.55	7151.89	6893	3202.92	3067.31	1657.58	2688.14	2338.07	1863.51
AT2G31660	SAD2	protein binding; small GTPase binding; protein binding	3101.41	3101.41	1007.97	2598.2	3628.69	3077.34	1186.73	1497.34	763.973	1055.42	1064.43	904.069
AT5G09590	HSP70-10	protein folding chaperone; ATP binding; ATP hydrolysis activity; unfolded protein binding; ATP binding; heat shock protein binding; misfolded protein binding	4547.53	4547.53	1563.34	3851.19	5166.86	4624.55	1529.64	2322.03	1108.52	1714.24	1451.75	1524.03
AT1G55930	CBSDUFCH2	flavin adenine dinucleotide binding	544.027	544.027	173.901	573.368	595.218	463.495	224.42	255.213	167.076	218.136	171.044	132.524
AT3G56490	HINT1	adenylylsulfatase activity; adenylylsulfatase activity; hydrolase activity	3477.67	3477.67	1024.33	3674.77	3443.22	3315.03	1851.01	1546.89	1253.41	1240.51	840.376	992.116
AT5G56500	CPN60B3	ATP hydrolysis activity	4558.35	4558.35	1761.77	4079.73	4473.12	5122.21	1700.2	1789.89	1182.7	1740.68	1727.4	1817.21
AT1G61460	AT1G61460	protein serine/threonine kinase activity; calmodulin binding; protein serine/threonine kinase activity	392.991	392.991	149.557	453.081	397.585	328.309	150.81	162.223	96.3632	160.848	162.562	125.263
AT1G47670	AATL1	amino acid transmembrane transporter activity	1397.97	1397.97	581.09	1367.26	1536.44	1290.21	486.542	511.105	377.134	623.56	630.459	489.25
AT1G80480	PTAC17	molecular_function_unknown	594.819	594.819	232.57	571.363	687.949	525.145	231.601	248.426	154.597	286.441	248.791	162.478
AT2G28130	AT2G28130	protein binding	486.429	486.429	182.766	569.358	437.575	452.353	174.15	177.156	197.579	235.763	161.855	150.678
AT1G71350	AT1G71350	translation initiation factor activity	796.926	796.926	259.174	815.946	869.934	704.898	380.616	358.385	295.329	264.407	321.591	191.525
AT4G27900	AT4G27900	molecular_function_unknown	393.614	393.614	138.12	445.062	417.87	317.91	195.694	143.897	142.118	147.627	150.547	116.186
AT5G43070	WPP1	protein binding	370.52	370.52	135.63	344.822	368.606	398.13	174.15	159.508	109.535	147.627	144.892	114.37
AT5G17630	XPT	phosphoglycerate transmembrane transporter activity; triose-phosphate transmembrane transporter activity; antiporter activity; antiporter activity	1631.57	1631.57	592.727	1409.36	1776.96	1708.39	644.533	805.008	506.08	594.916	556.952	626.313
AT2G28190	CSD2	superoxide dismutase activity; superoxide dismutase activity; copper ion binding	3474.93	3474.93	1127.08	3380.06	3599.71	3445.01	1775.61	1629.02	1428.81	1097.29	1139.35	1144.61
AT1G15230	AT1G15230	molecular_function_unknown	864.547	864.547	355.231	980.338	899.492	713.811	351.89	312.229	304.341	513.39	282.717	269.587
AT3G51870	EAAC	ATP transmembrane transporter activity	170.893	170.893	67.6694	204.488	161.12	147.07	78.9957	55.6582	64.4732	70.5085	67.1453	65.3544
AT4G25210	GEBPL	transcription cis-regulatory region binding; protein binding; transcription cis-regulatory region binding; protein binding; transcription cis-regulatory region binding	2025.06	2025.06	705.185	1930.6	1968.22	2176.34	897.678	1109.77	737.629	826.272	662.971	626.313
AT1G56170	NFYC2	transcription cis-regulatory region binding; protein binding; protein heterodimerization activity; DNA-binding transcription factor activity; DNA-binding transcription activator activity	235.177	235.177	99.8805	254.607	250.374	200.551	105.926	92.99	69.326	103.559	105.312	90.77
AT3G05190	AT3G05190	catalytic activity	636.187	636.187	249.399	601.435	594.059	713.069	289.052	283.042	214.911	237.966	267.874	242.356
AT4G32050	AT4G32050	molecular_function_unknown	365.932	365.932	166.37	356.851	407.438	333.508	152.605	173.083	106.762	163.051	184.473	151.586
AT5G49880	MAD1	mitotic spindle assembly checkpoint signaling	943.9	943.9	428.091	988.357	984.689	858.653	450.634	429.654	381.293	440.678	477.792	365.803
AT5G02010	ROPGEF7	NA	648.851	648.851	311.794	655.564	709.393	581.597	280.076	328.519	248.187	365.763	253.739	315.879
