# Supplementary material for: A computational Evo-Devo approach for elucidating the roles of PLETHORA transcription factors in regulating root development
Source: PLoS One. 2025 Jul 31;20(7):e0327511. doi: 10.1371/journal.pone.0327511 (PMC12312886; doi:10.1371/journal.pone.0327511)
Supplement: S1b Fig — Text file which includes branch support values can be opened with any phylogenetic tree visualization software. (TXT) [file pone.0327511.s009.txt]

(((((((((((((((((((((((((((((((((((((((((MedTru_1:1.0,MedTru_2:1.0):1.0,OrySat_3:2.0):1.0,OrySat_2:3.0):1.0,CarPap_1:4.0):1.0,ZeaMay_4:5.0):1.0,KalFed_1:6.0):1.0,AnaCom_10:7.0):1.0,(MusAcu_12:2.0,(MusAcu_8:1.0,MusAcu_10:1.0):1.0):6.0):1.0,MusAcu_20:9.0):1.0,GinBil_2:10.0):1.0,(SolLyc_13:2.0,(CapAnn_13:1.0,SolMel_8:1.0):1.0):9.0):1.0,DauCar_15:12.0):1.0,DauCar_14:13.0):1.0,(CoffAra_16:1.0,CoffAra_19:1.0):13.0):1.0,(RicCom_4:6.0,((((PhaVul_14:1.0,GlyMax_8:1.0):1.0,GlyMax_4:2.0):1.0,(MedTru_4:1.0,TriPra_2:1.0):2.0):2.0,(ManEsc_7:4.0,(FraVes_2:3.0,(PruPer_3:2.0,(MalDom_2:1.0,MalDom_7:1.0):1.0):1.0):1.0):1.0):1.0):9.0):1.0,ManEsc_5:16.0):1.0,(((((CitCle_7:1.0,CitSin_15:1.0):1.0,CitSin_3:2.0):1.0,CitSin_16:3.0):1.0,CitSin_1:4.0):4.0,(EucGra_4:7.0,(((ZeaMay_3:1.0,ZeaMay_6:1.0):1.0,BraSta_3:2.0):4.0,(ZeaMay_5:5.0,(OrySat_8:4.0,(PanHall_3:3.0,(OroTho_3:2.0,(PanVir_8:1.0,PanVir_6:1.0):1.0):1.0):1.0):1.0):1.0):1.0):1.0):9.0):1.0,((AqCoe1:1.0,AqCoe_4:1.0):3.0,((MedTru_5:1.0,TriPra_3:1.0):2.0,(GlyMax_6:2.0,(PhaVul_15:1.0,GlyMax_9:1.0):1.0):1.0):1.0):14.0):1.0,VitVin_4:19.0):1.0,(ManEsc_6:11.0,(((((((BetVul_14:1.0,BetVul_15:1.0):1.0,BetVul_12:2.0):1.0,BetVul_17:3.0):1.0,BetVul_16:4.0):1.0,(CheQui_4:2.0,(SpiOle_14:1.0,SpiOle_15:1.0):1.0):3.0):1.0,AmaHyp_2:6.0):4.0,((GossHir_21:1.0,GosRai_9:1.0):8.0,(((((GossHir_33:1.0,GossHir_35:1.0):1.0,GossHir_36:2.0):1.0,GossHir_31:3.0):1.0,GosRai_7:4.0):4.0,(TheCac_4:7.0,((LinUsi_3:1.0,LinUsi_4:1.0):5.0,(PopTri_28:5.0,(PopTri_25:4.0,(EucGra_1:3.0,(ManEsc_1:2.0,(FraVes_1:1.0,GosRai_1:1.0):1.0):1.0):1.0):1.0):1.0):1.0):1.0):1.0):1.0):1.0):9.0):1.0,EucGra_3:21.0):1.0,(MusAcu_21:6.0,((((CapAnn_15:1.0,SolTub_11:1.0):1.0,SolMel_11:2.0):1.0,(MusAcu_15:1.0,MusAcu_17:1.0):2.0):2.0,(MusAcu_14:4.0,(MusAcu_13:3.0,(AnaCom_9:2.0,(AnaCom_11:1.0,AnaCom_12:1.0):1.0):1.0):1.0):1.0):1.0):16.0):1.0,(AmbTri_4:2.0,(PicAbi_1:1.0,GinBil_3:1.0):1.0):21.0):1.0,(MusAcu_18:1.0,MusAcu_19:1.0):23.0):1.0,(((((VitVin_3:1.0,DauCar_22:1.0):1.0,(SolLyc_17:1.0,SolTub_13:1.0):1.0):1.0,KalFed_4:3.0):1.0,DauCar_16:4.0):10.0,(((((((((ZeaMay_9:1.0,ZeaMay_10:1.0):1.0,SorBic_3:2.0):1.0,PanHall_4:3.0):1.0,PanVir_10:4.0):1.0,PanVir_9:5.0):1.0,(BraSta_4:3.0,(OroTho_1:2.0,(OrySat_6:1.0,OrySat_7:1.0):1.0):1.0):3.0):1.0,((OrySat_5:1.0,BraSta_5:1.0):5.0,(OroTho_5:5.0,((PanHall_5:1.0,PanHall_6:1.0):3.0,(PanVir_12:3.0,(PanVir_11:2.0,(SorBic_2:1.0,ZeaMay_11:1.0):1.0):1.0):1.0):1.0):1.0):1.0):1.0,(KalFed_2:3.0,(CitSin_2:2.0,(PhaVul_17:1.0,MarPol_1:1.0):1.0):1.0):5.0):5.0,((AnaCom_8:1.0,SpiOle_12:1.0):11.0,((CitCle_1:1.0,CitCle_2:1.0):10.0,(((PruPer_4:1.0,MalDom_6:1.0):1.0,MalDom_10:2.0):8.0,(((LinUsi_13:1.0,LinUsi_12:1.0):1.0,(LinUsi_8:1.0,LinUsi_9:1.0):1.0):7.0,(ManEsc_4:8.0,((((PopTri_26:1.0,RicCom_3:1.0):1.0,PopTri_32:2.0):1.0,CarPap_4:3.0):4.0,((SolLyc_15:1.0,SolTub_12:1.0):5.0,((GosRai_6:1.0,TheCac_3:1.0):4.0,(VitVin_2:4.0,(CucSat_3:3.0,((GlyMax_7:1.0,GlyMax_10:1.0):1.0,(MedTru_8:1.0,TriPra_1:1.0):1.0):1.0):1.0):1.0):1.0):1.0):1.0):1.0):1.0):1.0):1.0):1.0):1.0):11.0):1.0,(DauCar_17:1.0,DauCar_18:1.0):25.0):1.0,((MimGut_3:1.0,MimGut_7:1.0):7.0,(BraRap_2:7.0,(AraTha_7:6.0,(BoeStri_1:5.0,(AraLyr_1:4.0,(AraHall_1:3.0,(BraRap_1:2.0,(CapGran_1:1.0,CapRub_2:1.0):1.0):1.0):1.0):1.0):1.0):1.0):1.0):19.0):1.0,CucSat_4:28.0):1.0,((CucSat_5:1.0,SolMel_14:1.0):12.0,(ManEsc_3:12.0,(MedTru_3:11.0,((MimGut_2:1.0,MimGut_1:1.0):9.0,(LinUsi_2:9.0,(SelMoe_3:8.0,(RicCom_1:7.0,(CapAnn_17:6.0,(PanHall_1:5.0,((PanVir_1:1.0,PanVir_2:1.0):3.0,(ZeaMay_2:3.0,(AnaCom_7:2.0,(CapAnn_20:1.0,CapAnn_19:1.0):1.0):1.0):1.0):1.0):1.0):1.0):1.0):1.0):1.0):1.0):1.0):1.0):16.0):1.0,(SolMel_10:6.0,(CitSin_10:5.0,(CitCle_6:4.0,(CitCle_8:3.0,(CitSin_14:2.0,(CitSin_18:1.0,CitSin_17:1.0):1.0):1.0):1.0):1.0):1.0):24.0):1.0,DauCar_20:31.0):1.0,(FraVes_5:22.0,(((((((((((CitSin_4:1.0,CitSin_7:1.0):1.0,CitSin_8:2.0):1.0,CitSin_9:3.0):1.0,CitCle_4:4.0):1.0,CitSin_6:5.0):1.0,CitSin_5:6.0):1.0,CitCle_3:7.0):1.0,(CitCle_5:1.0,CitSin_11:1.0):7.0):1.0,CitSin_12:9.0):1.0,CitSin_13:10.0):11.0,(((ZeaMay_8:1.0,BraSta_2:1.0):1.0,OrySat_4:2.0):18.0,((((((((CapGran_4:1.0,CapRub_3:1.0):1.0,BoeStri_3:2.0):1.0,AraLyr_3:3.0):1.0,AraHall_3:4.0):1.0,(ThelHal_3:1.0,AraTha_9:1.0):4.0):1.0,BraRap_4:6.0):1.0,BraRap_5:7.0):12.0,(MusAcu_9:18.0,((((((GossHir_12:1.0,GosRai_4:1.0):1.0,GossHir_11:2.0):1.0,TheCac_2:3.0):1.0,(GossHir_15:1.0,GosRai_5:1.0):3.0):1.0,GossHir_39:5.0):12.0,((((((((((((((((PhaVul_16:1.0,GlyMax_2:1.0):1.0,GlyMax_3:2.0):1.0,(FraVes_3:2.0,(GlyMax_1:1.0,GlyMax_5:1.0):1.0):1.0):1.0,(PopTri_27:1.0,PopTri_29:1.0):3.0):1.0,CarPap_3:5.0):1.0,(CoffAra_5:1.0,EucGra_2:1.0):5.0):1.0,(ManEsc_2:1.0,RicCom_2:1.0):6.0):1.0,(((SolLyc_19:1.0,SolTub_14:1.0):1.0,CapAnn_16:2.0):2.0,(SolLyc_18:3.0,(SolMel_13:2.0,(SolTub_15:1.0,SolTub_18:1.0):1.0):1.0):1.0):4.0):1.0,VitVin_1:9.0):1.0,(PruPer_2:1.0,MalDom_4:1.0):9.0):1.0,(MedTru_6:1.0,TriPra_5:1.0):10.0):1.0,AmbTri_3:12.0):1.0,AqCoe_3:13.0):1.0,AqCoe_2:14.0):1.0,AspOff_2:15.0):1.0,(((((SolTub_16:1.0,SolTub_17:1.0):1.0,SolMel_12:2.0):1.0,SolLyc_16:3.0):1.0,CapAnn_14:4.0):11.0,((MedTru_7:1.0,TriPra_4:1.0):13.0,(((((GossHir_41:1.0,GosRai_8:1.0):1.0,GossHir_8:2.0):1.0,(GossHir_26:1.0,GosRai_3:1.0):2.0):1.0,DauCar_21:4.0):9.0,((((MusAcu_16:1.0,MusAcu_2:1.0):1.0,(MusAcu_5:1.0,MusAcu_6:1.0):1.0):1.0,(MusAcu_11:1.0,MusAcu_7:1.0):2.0):9.0,((LinUsi_11:1.0,LinUsi_7:1.0):10.0,(((BetVul_13:1.0,SpiOle_13:1.0):1.0,AmaHyp_1:2.0):8.0,(KalFed_3:9.0,((((((((BoeStri_2:1.0,CapRub_1:1.0):1.0,AraTha_8:2.0):1.0,AraLyr_2:3.0):1.0,AraHall_2:4.0):1.0,BraRap_3:5.0):1.0,CapGran_2:6.0):1.0,CapGran_3:7.0):1.0,(CucSat_2:7.0,((LinUsi_6:1.0,LinUsi_5:1.0):5.0,((MusAcu_3:1.0,MusAcu_4:1.0):4.0,((MimGut_6:1.0,MimGut_5:1.0):3.0,(CucSat_1:3.0,(MimGut_4:2.0,(DauCar_19:1.0,PicAbi_2:1.0):1.0):1.0):1.0):1.0):1.0):1.0):1.0):1.0):1.0):1.0):1.0):1.0):1.0):1.0):1.0):1.0):1.0):1.0):1.0):1.0):1.0):10.0):1.0,(CarPap_2:6.0,((ZeaMay_1:1.0,ZeaMay_7:1.0):4.0,((((PanVir_5:1.0,PanHall_2:1.0):1.0,PanVir_3:2.0):1.0,PanVir_4:3.0):1.0,(OroTho_6:3.0,(SorBic_1:2.0,(OrySat_1:1.0,BraSta_1:1.0):1.0):1.0):1.0):1.0):1.0):27.0):1.0,(TheCac_1:2.0,(GossHir_10:1.0,GosRai_2:1.0):1.0):32.0):1.0,OroTho_2:35.0):1.0,SelMoe_2:36.0):1.0,(SelMoe_1:5.0,((PhyPat_1:1.0,PhyPat_2:1.0):3.0,(SphFall_4:3.0,(SphFall_3:2.0,(SphFall_1:1.0,SphFall_2:1.0):1.0):1.0):1.0):1.0):32.0):1.0,(DauCar_13:4.0,(BraSta_6:3.0,((PanHall_7:1.0,PanVir_15:1.0):1.0,(SorBic_5:1.0,ZeaMay_13:1.0):1.0):1.0):1.0):34.0):1.0,(((((((((((((((((((((((((((((LinUsi_10:1.0,MimGut_10:1.0):1.0,LinUsi_19:2.0):1.0,(SolLyc_10:1.0,SolMel_7:1.0):2.0):1.0,CapAnn_10:4.0):1.0,TheCac_10:5.0):1.0,RicCom_5:6.0):1.0,(GossHir_20:1.0,GosRai_17:1.0):6.0):1.0,PopTri_21:8.0):1.0,PopTri_15:9.0):1.0,(LinUsi_15:1.0,LinUsi_16:1.0):9.0):1.0,DauCar_9:11.0):1.0,(TheCac_7:2.0,(GossHir_24:1.0,GosRai_20:1.0):1.0):10.0):1.0,((CoffAra_10:1.0,CoffAra_14:1.0):2.0,(FraVes_7:2.0,(CitCle_12:1.0,CitSin_19:1.0):1.0):1.0):10.0):1.0,(PruPer_10:2.0,(MalDom_14:1.0,MalDom_15:1.0):1.0):12.0):1.0,ManEsc_14:15.0):1.0,((GlyMax_13:1.0,GlyMax_14:1.0):6.0,(((PhaVul_13:1.0,GlyMax_18:1.0):1.0,GlyMax_17:2.0):4.0,(ManEsc_9:5.0,(CarPap_8:4.0,(PopTri_18:3.0,(AqCoe_6:2.0,(AspOff_9:1.0,PopTri_24:1.0):1.0):1.0):1.0):1.0):1.0):1.0):9.0):1.0,CucSat_8:17.0):1.0,((MedTru_13:1.0,VitVin_9:1.0):12.0,(KalFed_12:12.0,(KalFed_9:11.0,(CapAnn_9:10.0,((SolLyc_14:1.0,SolLyc_11:1.0):8.0,(SolTub_10:8.0,(RicCom_7:7.0,(DauCar_12:6.0,(CoffAra_18:5.0,(SolMel_9:4.0,(EucGra_5:3.0,(MimGut_8:2.0,(ZeaMay_12:1.0,PanVir_7:1.0):1.0):1.0):1.0):1.0):1.0):1.0):1.0):1.0):1.0):1.0):1.0):1.0):5.0):1.0,MimGut_14:19.0):1.0,MimGut_11:20.0):1.0,(((((FraVes_8:1.0,PruPer_8:1.0):1.0,MimGut_15:2.0):1.0,EucGra_10:3.0):1.0,(CitCle_13:1.0,CitSin_23:1.0):3.0):7.0,(EucGra_8:10.0,(CucSat_6:9.0,((AmbTri_8:1.0,AnaCom_15:1.0):7.0,((((((OroTho_8:1.0,PanHall_14:1.0):1.0,PanVir_21:2.0):1.0,SorBic_6:3.0):1.0,(ZeaMay_21:1.0,ZeaMay_23:1.0):3.0):1.0,(BraDis_2:1.0,BraSta_14:1.0):4.0):2.0,(MusAcu_1:6.0,((BraSta_11:1.0,BraDis_7:1.0):4.0,(OroTho_7:4.0,(SorBic_8:3.0,((PanVir_13:1.0,PanHall_9:1.0):1.0,(ZeaMay_15:1.0,ZeaMay_16:1.0):1.0):1.0):1.0):1.0):1.0):1.0):1.0):1.0):1.0):1.0):10.0):1.0,(ManEsc_12:3.0,((GlyMax_15:1.0,GlyMax_16:1.0):1.0,(MedTru_11:1.0,TriPra_10:1.0):1.0):1.0):19.0):1.0,(MalDom_13:1.0,MalDom_19:1.0):22.0):1.0,VitVin_8:24.0):1.0,((MedTru_16:1.0,TriPra_11:1.0):2.0,(AqCoe_10:2.0,(GossHir_19:1.0,GosRai_21:1.0):1.0):1.0):22.0):1.0,MusAcu_27:26.0):1.0,(((((SpiOle_9:1.0,SpiOle_10:1.0):1.0,CheQui_1:2.0):1.0,(BetVul_8:1.0,BetVul_10:1.0):2.0):1.0,AmaHyp_4:4.0):4.0,((((((CapGran_5:1.0,CapAnn_12:1.0):1.0,CapRub_5:2.0):1.0,BoeStri_4:3.0):1.0,(AraLyr_5:2.0,(AraHall_5:1.0,AraTha_11:1.0):1.0):2.0):1.0,BraRap_8:5.0):2.0,(BraRap_6:6.0,(ThelHal_2:5.0,(AraLyr_4:4.0,((AraTha_10:1.0,AraHall_4:1.0):2.0,(BoeStri_5:2.0,(CapGran_6:1.0,CapRub_4:1.0):1.0):1.0):1.0):1.0):1.0):1.0):1.0):19.0):1.0,PopTri_16:28.0):1.0,(((((((((((((((((((((((CapGran_7:1.0,CapRub_6:1.0):1.0,AraTha_12:2.0):1.0,AraLyr_6:3.0):1.0,BoeStri_6:4.0):1.0,BraRap_7:5.0):1.0,BraRap_9:6.0):1.0,RicCom_8:7.0):1.0,ManEsc_13:8.0):1.0,(CitCle_9:1.0,CitSin_20:1.0):8.0):1.0,CarPap_7:10.0):1.0,(((GossHir_43:1.0,GosRai_19:1.0):1.0,GossHir_44:2.0):2.0,(TheCac_8:3.0,(GossHir_40:2.0,(GossHir_9:1.0,GosRai_18:1.0):1.0):1.0):1.0):7.0):1.0,EucGra_9:12.0):1.0,((FraVes_6:1.0,PruPer_9:1.0):4.0,(AmaHyp_5:4.0,(SpiOle_11:3.0,(BetVul_9:2.0,(CheQui_2:1.0,CheQui_3:1.0):1.0):1.0):1.0):1.0):8.0):1.0,(CucSat_7:3.0,(PopTri_20:2.0,(PopTri_22:1.0,PopTri_23:1.0):1.0):1.0):11.0):1.0,(LinUsi_17:1.0,LinUsi_18:1.0):14.0):1.0,((CapAnn_11:1.0,SolTub_7:1.0):2.0,(MimGut_17:2.0,(KalFed_7:1.0,KalFed_8:1.0):1.0):1.0):13.0):1.0,(PhaVul_10:4.0,((GlyMax_20:1.0,GlyMax_22:1.0):2.0,(MedTru_12:2.0,(MedTru_9:1.0,TriPra_9:1.0):1.0):1.0):1.0):13.0):1.0,VitVin_5:18.0):1.0,AqCoe_7:19.0):1.0,((((MusAcu_28:1.0,MusAcu_29:1.0):1.0,AnaCom_17:2.0):1.0,MusAcu_26:3.0):4.0,(((OrySat_11:1.0,OrySat_12:1.0):1.0,(BraDis_1:1.0,BraSta_7:1.0):1.0):4.0,(PanVir_14:5.0,(((PanHall_10:1.0,PanHall_12:1.0):1.0,OroTho_9:2.0):2.0,((ZeaMay_17:1.0,ZeaMay_20:1.0):2.0,(SorBic_9:2.0,(ZeaMay_19:1.0,ZeaMay_24:1.0):1.0):1.0):1.0):1.0):1.0):1.0):13.0):1.0,(AmbTri_7:1.0,PicGlau_1:1.0):20.0):1.0,(((((PhyPat_7:1.0,PhyPat_11:1.0):1.0,(PhyPat_8:1.0,PhyPat_12:1.0):1.0):1.0,(PhyPat_6:1.0,PhyPat_10:1.0):2.0):1.0,(SphFall_5:1.0,SphFall_6:1.0):3.0):9.0,(SelMoe_4:12.0,((SelMoe_6:1.0,MarPol_2:1.0):10.0,(SelMoe_5:10.0,(PhyPat_4:9.0,(PhyPat_3:8.0,(AmbTri_2:7.0,(KalFed_5:6.0,(BetVul_11:5.0,(PopTri_30:4.0,(PopTri_31:3.0,(ManEsc_8:2.0,(CapAnn_18:1.0,SolLyc_20:1.0):1.0):1.0):1.0):1.0):1.0):1.0):1.0):1.0):1.0):1.0):1.0):1.0):9.0):1.0,(EucGra_11:20.0,(AnaCom_16:19.0,((((((((((((((((((MalDom_8:1.0,MalDom_9:1.0):1.0,MalDom_20:2.0):1.0,PruPer_6:3.0):1.0,PruPer_7:4.0):1.0,(MalDom_16:1.0,MalDom_17:1.0):4.0):1.0,FraVes_9:6.0):1.0,(RicCom_9:2.0,(ManEsc_11:1.0,PopTri_17:1.0):1.0):5.0):1.0,VitVin_7:8.0):1.0,(DauCar_10:4.0,(EucGra_6:3.0,(CarPap_5:2.0,(CitCle_10:1.0,CitSin_22:1.0):1.0):1.0):1.0):5.0):1.0,((((GossHir_1:1.0,GosRai_15:1.0):1.0,GossHir_3:2.0):1.0,GosRai_12:3.0):1.0,(TheCac_6:3.0,(GosRai_13:2.0,(GossHir_28:1.0,GossHir_17:1.0):1.0):1.0):1.0):6.0):1.0,(MimGut_12:1.0,CoffAra_3:1.0):10.0):1.0,KalFed_11:12.0):1.0,EucGra_7:13.0):1.0,((TriPra_6:1.0,MedTru_14:1.0):3.0,((MedTru_15:1.0,TriPra_8:1.0):2.0,(PhaVul_12:2.0,(GlyMax_19:1.0,GlyMax_21:1.0):1.0):1.0):1.0):10.0):1.0,(GossHir_22:1.0,GosRai_14:1.0):14.0):1.0,MimGut_13:16.0):1.0,LinUsi_14:17.0):1.0,(((((((((PanHall_13:1.0,PanVir_20:1.0):1.0,PanVir_19:2.0):1.0,SorBic_10:3.0):1.0,ZeaMay_22:4.0):1.0,OroTho_10:5.0):1.0,(BraSta_9:1.0,OrySat_9:1.0):5.0):1.0,(BraDis_3:1.0,BraSta_13:1.0):6.0):1.0,(AnaCom_14:6.0,((BraDis_15:1.0,BraSta_10:1.0):4.0,((PanHall_11:1.0,PanVir_18:1.0):3.0,(ZeaMay_18:3.0,(SorBic_7:2.0,(OrySat_10:1.0,MusAcu_24:1.0):1.0):1.0):1.0):1.0):1.0):2.0):4.0,((((AspOff_12:1.0,RicCom_6:1.0):1.0,AspOff_11:2.0):1.0,AmbTri_5:3.0):8.0,(VitVin_11:10.0,(((((((((MalDom_18:1.0,PruPer_5:1.0):1.0,CarPap_6:2.0):1.0,(GossHir_38:2.0,(GossHir_14:1.0,GosRai_16:1.0):1.0):1.0):1.0,PopTri_19:4.0):1.0,(ManEsc_15:2.0,(CitCle_11:1.0,CitSin_21:1.0):1.0):3.0):1.0,ManEsc_10:6.0):1.0,KalFed_10:7.0):1.0,(MedTru_10:2.0,(GlyMax_11:1.0,GlyMax_12:1.0):1.0):6.0):1.0,(((AqCoe_8:1.0,AqCoe_9:1.0):1.0,DauCar_11:2.0):5.0,(((LinUsi_21:1.0,LinUsi_20:1.0):1.0,(LinUsi_22:1.0,LinUsi_23:1.0):1.0):4.0,(MimGut_16:5.0,(((CoffAra_21:1.0,CoffAra_22:1.0):1.0,CoffAra_23:2.0):2.0,((CapAnn_8:1.0,SolLyc_9:1.0):2.0,(SolLyc_12:2.0,(SolMel_6:1.0,SolTub_6:1.0):1.0):1.0):1.0):1.0):1.0):1.0):2.0):1.0):1.0):1.0):6.0):1.0):1.0):3.0):6.0):10.0):1.0,(((((((((((SorBic_11:1.0,ZeaMay_28:1.0):1.0,(ZeaMay_25:1.0,ZeaMay_26:1.0):1.0):1.0,(PanHall_15:1.0,PanVir_23:1.0):2.0):1.0,PanVir_22:4.0):1.0,OroTho_11:5.0):1.0,(BraDis_6:1.0,BraSta_12:1.0):5.0):1.0,AnaCom_13:7.0):1.0,MusAcu_25:8.0):1.0,((MusAcu_23:1.0,MusAcu_22:1.0):5.0,(BraSta_8:5.0,((OroTho_4:1.0,SorBic_4:1.0):3.0,(PanHall_8:3.0,(ZeaMay_14:2.0,(PanVir_16:1.0,PanVir_17:1.0):1.0):1.0):1.0):1.0):1.0):3.0):1.0,AqCoe_11:10.0):19.0,(SelMoe_7:28.0,((((((((((((((((((((((((((GossHir_6:1.0,GosRai_23:1.0):1.0,GossHir_4:2.0):1.0,TheCac_16:3.0):1.0,((PopTri_3:1.0,PopTri_4:1.0):1.0,(ManEsc_16:1.0,ManEsc_20:1.0):1.0):2.0):1.0,(CoffAra_6:3.0,(CucSat_10:2.0,(PhaVul_2:1.0,GlyMax_34:1.0):1.0):1.0):2.0):2.0,(((DauCar_2:1.0,DauCar_3:1.0):1.0,(DauCar_7:1.0,DauCar_8:1.0):1.0):4.0,((AspOff_7:1.0,CarPap_9:1.0):4.0,(FraVes_12:4.0,(PruPer_11:3.0,(MalDom_25:2.0,(MalDom_22:1.0,MalDom_24:1.0):1.0):1.0):1.0):1.0):1.0):1.0):1.0,(AqCoe_12:2.0,(MusAcu_35:1.0,MusAcu_36:1.0):1.0):6.0):1.0,((((GlyMax_32:1.0,GlyMax_33:1.0):1.0,PhaVul_4:2.0):1.0,KalFed_20:3.0):1.0,((LinUsi_25:1.0,LinUsi_26:1.0):2.0,(DauCar_4:2.0,(MedTru_21:1.0,TriPra_20:1.0):1.0):1.0):1.0):5.0):1.0,(SolLyc_2:3.0,(CapAnn_2:2.0,(SolTub_1:1.0,SolMel_2:1.0):1.0):1.0):7.0):1.0,((((FraVes_11:1.0,CucSat_11:1.0):1.0,VitVin_13:2.0):1.0,(MalDom_27:1.0,PruPer_13:1.0):2.0):6.0,((((((((PopTri_5:1.0,PopTri_6:1.0):1.0,PopTri_7:2.0):1.0,(ManEsc_19:1.0,TheCac_15:1.0):2.0):1.0,ManEsc_18:4.0):1.0,(RicCom_12:3.0,(GossHir_37:2.0,(GossHir_13:1.0,GosRai_24:1.0):1.0):1.0):2.0):1.0,GosRai_22:6.0):1.0,(CitCle_15:1.0,CitSin_25:1.0):6.0):1.0,((((SolLyc_4:1.0,SolMel_3:1.0):1.0,CapAnn_3:2.0):1.0,(CoffAra_2:1.0,CoffAra_4:1.0):2.0):4.0,(((GlyMax_24:1.0,GlyMax_27:1.0):1.0,PhaVul_5:2.0):4.0,((MedTru_19:1.0,TriPra_15:1.0):4.0,(PhaVul_3:4.0,(GlyMax_30:3.0,(GlyMax_28:2.0,(GlyMax_26:1.0,GlyMax_31:1.0):1.0):1.0):1.0):1.0):1.0):1.0):1.0):1.0):2.0):1.0,(EucGra_16:2.0,(AmbTri_10:1.0,EucGra_12:1.0):1.0):10.0):1.0,EucGra_13:13.0):1.0,(((MedTru_18:1.0,TriPra_17:1.0):1.0,MimGut_18:2.0):2.0,((MimGut_20:1.0,MimGut_24:1.0):2.0,((MimGut_19:1.0,MimGut_21:1.0):1.0,(KalFed_19:1.0,KalFed_21:1.0):1.0):1.0):1.0):10.0):1.0,(AqCoe_13:1.0,CucSat_12:1.0):14.0):1.0,(AnaCom_1:6.0,((((CheQui_11:1.0,CheQui_12:1.0):1.0,SpiOle_7:2.0):1.0,BetVul_7:3.0):2.0,(BraRap_12:4.0,((BraRap_10:1.0,BraRap_14:1.0):2.0,((CapRub_8:1.0,BoeStri_12:1.0):1.0,(AraHall_10:1.0,AraLyr_7:1.0):1.0):1.0):1.0):1.0):1.0):10.0):1.0,((CheQui_7:1.0,CheQui_13:1.0):2.0,(AmaHyp_10:2.0,(SpiOle_8:1.0,BetVul_6:1.0):1.0):1.0):14.0):1.0,(AspOff_6:9.0,(((AnaCom_5:1.0,MusAcu_32:1.0):1.0,MusAcu_33:2.0):6.0,((((PanVir_40:1.0,PanHall_24:1.0):1.0,PanVir_29:2.0):1.0,(ZeaMay_32:1.0,SorBic_15:1.0):2.0):4.0,((BraDis_11:1.0,BraSta_20:1.0):5.0,(OrySat_16:5.0,((BraDis_13:1.0,BraSta_23:1.0):3.0,((PanHall_20:1.0,PanVir_38:1.0):2.0,(SorBic_17:2.0,(OroTho_15:1.0,PanVir_41:1.0):1.0):1.0):1.0):1.0):1.0):1.0):1.0):1.0):9.0):1.0,((MusAcu_31:1.0,MusAcu_34:1.0):5.0,((((AmbTri_1:1.0,AmaHyp_3:1.0):1.0,CapGran_8:2.0):1.0,OrySat_13:3.0):2.0,(SolTub_5:4.0,(VitVin_10:3.0,(CoffAra_1:2.0,(AqCoe_5:1.0,MalDom_3:1.0):1.0):1.0):1.0):1.0):1.0):13.0):1.0,GlyMax_25:20.0):1.0,(MedTru_20:1.0,TriPra_16:1.0):20.0):1.0,GinBil_1:22.0):1.0,(MalDom_21:6.0,((BraDis_14:1.0,BraSta_22:1.0):4.0,((PanVir_33:1.0,PanVir_36:1.0):3.0,(PanHall_18:3.0,(SorBic_16:2.0,(ZeaMay_31:1.0,ZeaMay_27:1.0):1.0):1.0):1.0):1.0):1.0):17.0):1.0,(((((((AraLyr_9:1.0,AraTha_6:1.0):1.0,BoeStri_14:2.0):1.0,(CapGran_16:1.0,CapRub_9:1.0):2.0):1.0,BraRap_11:4.0):1.0,AraHall_13:5.0):1.0,((BraDis_10:1.0,BraSta_24:1.0):3.0,((SorBic_14:1.0,SorBic_18:1.0):2.0,(PanVir_39:2.0,(PanHall_23:1.0,PanVir_42:1.0):1.0):1.0):1.0):2.0):9.0,(KalFed_22:14.0,(((AspOff_8:1.0,AnaCom_6:1.0):1.0,(MusAcu_37:1.0,MusAcu_39:1.0):1.0):11.0,((((CheQui_10:1.0,SpiOle_5:1.0):1.0,BetVul_3:2.0):1.0,(CoffAra_7:1.0,CoffAra_17:1.0):2.0):9.0,(((EucGra_15:1.0,VitVin_14:1.0):1.0,DauCar_1:2.0):9.0,(LinUsi_28:10.0,((PopTri_1:1.0,PopTri_2:1.0):8.0,((MalDom_26:1.0,FraVes_14:1.0):7.0,(((CucSat_13:1.0,MimGut_22:1.0):1.0,PruPer_12:2.0):5.0,((((((CapAnn_1:1.0,SolLyc_1:1.0):1.0,SolMel_1:2.0):1.0,TheCac_17:3.0):1.0,(GossHir_18:2.0,(GossHir_23:1.0,GosRai_28:1.0):1.0):2.0):1.0,CarPap_11:5.0):1.0,((CitSin_27:1.0,CitCle_16:1.0):4.0,(((ManEsc_22:1.0,ManEsc_23:1.0):1.0,RicCom_13:2.0):2.0,(PhaVul_1:3.0,(MedTru_22:2.0,(GlyMax_40:1.0,GlyMax_41:1.0):1.0):1.0):1.0):1.0):1.0):1.0):1.0):1.0):1.0):1.0):1.0):1.0):1.0):1.0):9.0):1.0,SelMoe_9:25.0):1.0,(MarPol_4:5.0,((((SphFall_9:1.0,SphFall_10:1.0):1.0,SphFall_8:2.0):1.0,SphFall_7:3.0):1.0,(PhyPat_15:3.0,(PhyPat_9:2.0,(PhyPat_13:1.0,PhyPat_14:1.0):1.0):1.0):1.0):1.0):21.0):1.0,(((((((((((((((((BraRap_16:1.0,CapGran_9:1.0):1.0,(CapRub_10:1.0,BoeStri_7:1.0):1.0):1.0,(AraLyr_10:2.0,(PLT3:1.0,AraHall_7:1.0):1.0):1.0):1.0,BraRap_15:4.0):1.0,BraRap_17:5.0):1.0,((LinUsi_24:1.0,LinUsi_27:1.0):3.0,(PopTri_14:3.0,(ManEsc_17:2.0,(ManEsc_21:1.0,RicCom_11:1.0):1.0):1.0):1.0):2.0):1.0,CoffAra_8:7.0):1.0,(CucSat_9:7.0,(EucGra_14:6.0,(CarPap_10:5.0,(MimGut_25:4.0,((VitVin_6:1.0,VitVin_12:1.0):2.0,(TheCac_11:2.0,(CitCle_14:1.0,CitSin_24:1.0):1.0):1.0):1.0):1.0):1.0):1.0):1.0):1.0,(MedTru_23:3.0,(PhaVul_8:2.0,(GlyMax_36:1.0,GlyMax_37:1.0):1.0):1.0):6.0):1.0,((((PruPer_14:1.0,MalDom_28:1.0):1.0,MalDom_23:2.0):1.0,FraVes_13:3.0):3.0,(BraRap_13:5.0,(((CapGran_10:1.0,CapRub_7:1.0):1.0,BoeStri_8:2.0):2.0,(ThelHal_1:3.0,(PLT7:2.0,(AraHall_8:1.0,AraLyr_8:1.0):1.0):1.0):1.0):1.0):1.0):4.0):1.0,((CapAnn_6:1.0,SolLyc_8:1.0):1.0,(CapAnn_7:1.0,SolLyc_7:1.0):1.0):9.0):1.0,((((GossHir_42:1.0,GosRai_25:1.0):1.0,GossHir_7:2.0):1.0,(GossHir_25:1.0,GosRai_26:1.0):2.0):5.0,(PacPri_4:7.0,(PacPri_2:6.0,(AmaHyp_7:5.0,(BetVul_5:4.0,(AmaHyp_6:3.0,(SpiOle_6:2.0,(CheQui_5:1.0,CheQui_6:1.0):1.0):1.0):1.0):1.0):1.0):1.0):1.0):4.0):1.0,(KalFed_14:1.0,KalFed_15:1.0):12.0):1.0,MimGut_23:14.0):1.0,AqCoe_14:15.0):1.0,((((GlyMax_38:1.0,GlyMax_39:1.0):1.0,PhaVul_9:2.0):1.0,MedTru_17:3.0):7.0,(SelMoe_8:9.0,((((MusAcu_30:1.0,AnaCom_18:1.0):1.0,AnaCom_19:2.0):1.0,AspOff_5:3.0):5.0,(KalFed_6:7.0,(OrySat_14:6.0,(OroTho_14:5.0,((BraDis_9:1.0,BraSta_15:1.0):3.0,(((PanHall_16:1.0,PanVir_25:1.0):1.0,PanVir_24:2.0):1.0,(ZeaMay_29:2.0,(SorBic_12:1.0,SorBic_13:1.0):1.0):1.0):1.0):1.0):1.0):1.0):1.0):1.0):1.0):6.0):6.0,(MusAcu_43:21.0,((((((((((((GossHir_29:1.0,GosRai_30:1.0):1.0,GosRai_27:2.0):1.0,GossHir_32:3.0):1.0,(CarPap_12:1.0,TheCac_14:1.0):3.0):1.0,((MedTru_24:1.0,TriPra_18:1.0):2.0,(PhaVul_6:2.0,(GlyMax_35:1.0,GlyMax_42:1.0):1.0):1.0):2.0):1.0,(((MalDom_29:1.0,PruPer_15:1.0):1.0,SolLyc_5:2.0):2.0,((AmbTri_11:1.0,AqCoe_15:1.0):2.0,((PopTri_8:1.0,PopTri_9:1.0):1.0,(CitCle_17:1.0,CitSin_26:1.0):1.0):1.0):1.0):2.0):1.0,VitVin_15:7.0):1.0,(AnaCom_2:4.0,((MusAcu_38:1.0,MusAcu_40:1.0):2.0,(MusAcu_41:2.0,(AnaCom_3:1.0,CucSat_14:1.0):1.0):1.0):1.0):4.0):5.0,(((((((PanVir_35:1.0,PanVir_34:1.0):1.0,PanHall_22:2.0):1.0,(ZeaMay_33:1.0,SorBic_19:1.0):2.0):1.0,OrySat_17:4.0):1.0,OroTho_17:5.0):1.0,BraSta_18:6.0):6.0,(EucGra_17:11.0,((BetVul_4:1.0,SpiOle_4:1.0):9.0,((((CoffAra_9:1.0,CoffAra_15:1.0):1.0,CoffAra_13:2.0):1.0,MimGut_26:3.0):6.0,(KalFed_17:8.0,(BraRap_19:7.0,(AraHall_12:6.0,(CapGran_13:5.0,(CapGran_15:4.0,(CapRub_12:3.0,(BoeStri_13:2.0,(PLT5:1.0,AraLyr_11:1.0):1.0):1.0):1.0):1.0):1.0):1.0):1.0):1.0):1.0):1.0):1.0):1.0):1.0,(((AmbTri_9:1.0,TriPra_12:1.0):1.0,AspOff_10:2.0):4.0,(ZeaMay_30:5.0,(((BraDis_12:1.0,BraSta_21:1.0):1.0,ZeaMay_35:2.0):2.0,(SorBic_20:3.0,(PanVir_31:2.0,(PanHall_21:1.0,PanVir_32:1.0):1.0):1.0):1.0):1.0):1.0):8.0):1.0,ManEsc_25:15.0):5.0,(((((PanHall_19:1.0,PanVir_28:1.0):1.0,(SorBic_22:1.0,ZeaMay_34:1.0):1.0):1.0,OrySat_20:3.0):1.0,(BraDis_4:1.0,BraSta_19:1.0):3.0):15.0,((((PanVir_26:1.0,PanVir_30:1.0):1.0,PanHall_17:2.0):1.0,OrySat_18:3.0):15.0,((MusAcu_46:1.0,MusAcu_47:1.0):16.0,((((((((((((((((GossHir_16:1.0,GossHir_27:1.0):1.0,TheCac_12:2.0):1.0,(GossHir_2:1.0,GosRai_31:1.0):2.0):1.0,(CapAnn_5:3.0,(SolTub_3:2.0,(SolMel_5:1.0,SolLyc_6:1.0):1.0):1.0):1.0):1.0,(GlyMax_45:2.0,(GlyMax_44:1.0,PhaVul_7:1.0):1.0):3.0):1.0,CarPap_13:6.0):1.0,(MalDom_33:3.0,(FraVes_16:2.0,(PruPer_17:1.0,MalDom_34:1.0):1.0):1.0):4.0):1.0,(EucGra_19:1.0,VitVin_17:1.0):7.0):1.0,(CitCle_18:2.0,(CoffAra_11:1.0,CoffAra_12:1.0):1.0):7.0):1.0,((LinUsi_29:1.0,LinUsi_30:1.0):1.0,(ManEsc_27:1.0,PopTri_12:1.0):1.0):8.0):1.0,(MimGut_29:3.0,(DauCar_5:2.0,(KalFed_16:1.0,PopTri_13:1.0):1.0):1.0):8.0):1.0,((((((CheQui_8:1.0,CheQui_9:1.0):1.0,BetVul_1:2.0):1.0,(SpiOle_1:1.0,SpiOle_2:1.0):2.0):1.0,AmaHyp_8:4.0):1.0,(PacPri_5:1.0,PacPri_3:1.0):4.0):4.0,((MedTru_27:1.0,TriPra_13:1.0):7.0,((MedTru_26:1.0,TriPra_14:1.0):6.0,(((((CapGran_14:1.0,CapRub_14:1.0):1.0,AraLyr_14:2.0):1.0,(PLT1:1.0,BoeStri_11:1.0):2.0):1.0,AraHall_6:4.0):2.0,(BraRap_22:5.0,(BraRap_21:4.0,(((AraHall_11:1.0,AraLyr_13:1.0):1.0,PLT2:2.0):1.0,(CapRub_13:2.0,(BoeStri_10:1.0,CapGran_12:1.0):1.0):1.0):1.0):1.0):1.0):1.0):1.0):1.0):3.0):1.0,CucSat_16:13.0):1.0,ManEsc_28:14.0):1.0,(AqCoe_17:1.0,MusAcu_42:1.0):14.0):1.0,((EucGra_18:1.0,CucSat_15:1.0):13.0,(((((((((AraHall_9:1.0,AraLyr_12:1.0):1.0,PLT4:2.0):1.0,BraRap_20:3.0):1.0,BraRap_18:4.0):1.0,(CapRub_11:2.0,(BoeStri_9:1.0,CapGran_11:1.0):1.0):3.0):1.0,AspOff_3:6.0):1.0,FraVes_15:7.0):1.0,AnaCom_4:8.0):5.0,((((((((((((KalFed_13:1.0,FraVes_10:1.0):1.0,SolTub_8:2.0):1.0,SolTub_4:3.0):1.0,(OroTho_12:1.0,OrySat_15:1.0):3.0):1.0,RicCom_10:5.0):1.0,(SolTub_9:2.0,(MimGut_9:1.0,TriPra_7:1.0):1.0):4.0):1.0,(CheQui_14:2.0,(CheQui_15:1.0,AmbTri_6:1.0):1.0):5.0):1.0,(OroTho_13:2.0,(PhaVul_11:1.0,GlyMax_23:1.0):1.0):6.0):1.0,GlyMax_29:9.0):1.0,AspOff_4:10.0):1.0,((AspOff_1:1.0,AmbTri_12:1.0):3.0,(VitVin_16:3.0,(MusAcu_48:2.0,(MusAcu_44:1.0,MusAcu_45:1.0):1.0):1.0):1.0):7.0):1.0,((((((((OrySat_19:1.0,OroTho_16:1.0):1.0,ZeaMay_36:2.0):1.0,(PanVir_37:2.0,(PanVir_27:1.0,PanHall_25:1.0):1.0):1.0):1.0,SorBic_21:4.0):1.0,((BraDis_8:1.0,BraSta_16:1.0):1.0,(BraDis_5:1.0,BraSta_17:1.0):1.0):3.0):1.0,OrySat_21:6.0):1.0,KalFed_18:7.0):3.0,((((MalDom_30:1.0,MalDom_32:1.0):1.0,PruPer_16:2.0):1.0,MalDom_31:3.0):6.0,((((((((SpiOle_3:1.0,BetVul_2:1.0):1.0,AmaHyp_9:2.0):1.0,PacPri_1:3.0):1.0,CheQui_16:4.0):1.0,(MimGut_28:1.0,MimGut_27:1.0):4.0):1.0,DauCar_6:6.0):1.0,(CoffAra_20:4.0,(SolTub_2:3.0,(CapAnn_4:2.0,(SolLyc_3:1.0,SolMel_4:1.0):1.0):1.0):1.0):3.0):1.0,(((PopTri_10:1.0,PopTri_11:1.0):1.0,ManEsc_24:2.0):4.0,((((TriPra_19:1.0,MedTru_25:1.0):1.0,GlyMax_43:2.0):1.0,ManEsc_26:3.0):2.0,((AqCoe_16:1.0,RicCom_14:1.0):3.0,(TheCac_13:3.0,(GossHir_34:2.0,(GossHir_30:1.0,GosRai_29:1.0):1.0):1.0):1.0):1.0):1.0):2.0):1.0):1.0):2.0):1.0):1.0):2.0):1.0):1.0):1.0):1.0):1.0):1.0):5.0):1.0):1.0):11.0):1.0,FraVes_4:41.0,(((GosRai_11:1.0,TheCac_5:1.0):1.0,GosRai_10:2.0):4.0,((LinUsi_1:1.0,PhaVul_18:1.0):4.0,((GossHir_5:1.0,MalDom_12:1.0):3.0,(PruPer_1:3.0,(MalDom_11:2.0,(MalDom_1:1.0,MalDom_5:1.0):1.0):1.0):1.0):1.0):1.0):35.0);
